# Supplementary material for: 21-(3-Carboxy­propano­yl)-11β,17-dihydroxy­pregn-4-ene-3,20-dione monohydrate
Source: Acta Crystallogr Sect E Struct Rep Online. 2010 May 12;66(Pt 6):o1331. doi: 10.1107/S160053681001648X (PMC2979527; doi:10.1107/S160053681001648X)
Supplement: Supplementary file 1 [file e-66-o1331-sup1.cif]

##############################################################################
###                                                                        ###
###        Electronic paper (Acta Crystallographica Section E)             ###
###                                                                        ###
##############################################################################
#                                                                            #
# This CIF contains the data in a paper accepted for publication in Acta     #
# Crystallographica Section E. It conforms to the requirements of Notes      #
# for Authors for Section E, and has been peer reviewed under the auspices   #
# of the IUCr Commission on Journals.                                        #
#                                                                            #
# Full details of the Crystallographic Information File format               #
# are given in the paper "The Crystallographic Information File (CIF):       #
# a New Standard Archive File for Crystallography" by S. R. Hall, F. H.      #
# Allen and I. D. Brown [Acta Cryst. (1991), A47, 655-685].                  #
#                                                                            #
# The current version of the core CIF dictionary is obtainable from          #
# ftp://ftp.iucr.org/pub/cif_core.dic. The current version number is 2.4.    #
#                                                                            #
# Software is freely available for graphical display of the structure(s) in  #
# this CIF.  For information consult the CIF home page http://www.iucr.org/  #
# cif/home.html                                                              #
#                                                                            #
# This file may be used for bona fide research purposes within the           #
# scientific community so long as proper attribution is given to the journal # 
# article from which it was obtained.                                        #
#                                                                            #
##############################################################################
                                             
data_I
_audit_creation_method     SHELXL-97
_chemical_name_systematic
;
21-(3-Carboxypropanoyl)-11\b,17-dihydroxypregn-4-ene-3,20-dione monohydrate
;
_chemical_name_common     ?
_chemical_formula_moiety     'C25 H34 O8, H2 O'
_chemical_formula_sum     'C25 H36 O9'
_chemical_formula_iupac     'C25 H34 O8, H2 O'
_chemical_formula_weight     480.54
_chemical_melting_point     ?
_symmetry_cell_setting     orthorhombic
_symmetry_space_group_name_H-M     'P 21 21 21'
_symmetry_space_group_name_Hall     'P 2ac 2ab'
loop_
    _symmetry_equiv_pos_as_xyz
    'x, y, z'
    '-x+1/2, -y, z+1/2'
    '-x, y+1/2, -z+1/2'
    'x+1/2, -y+1/2, -z'
_cell_length_a     7.2672(15)
_cell_length_b     16.606(3)
_cell_length_c     20.009(4)
_cell_angle_alpha     90.00
_cell_angle_beta     90.00
_cell_angle_gamma     90.00
_cell_volume     2414.7(8)
_cell_formula_units_Z     4
_cell_measurement_reflns_used     17248
_cell_measurement_theta_min     3.05
_cell_measurement_theta_max     27.51
_cell_measurement_temperature     293(2)
_exptl_crystal_description     prism
_exptl_crystal_colour     colourless
_exptl_crystal_size_max     0.16
_exptl_crystal_size_mid     0.14
_exptl_crystal_size_min     0.13
_exptl_crystal_density_diffrn     1.322
_exptl_crystal_density_meas     ?
_exptl_crystal_density_method     'not measured'
_exptl_crystal_F_000     1032
_exptl_absorpt_coefficient_mu     0.100
_exptl_absorpt_correction_type     none
_exptl_absorpt_process_details     ?
_exptl_absorpt_correction_T_min     .
_exptl_absorpt_correction_T_max     .
_exptl_special_details
;
 ?
;
_diffrn_ambient_temperature     293(2)
_diffrn_radiation_type     MoK\a
_diffrn_radiation_wavelength     0.71073
_diffrn_radiation_source     'rotating anode'
_diffrn_radiation_monochromator     graphite
_diffrn_measurement_device_type     'Rigaku R-AXIS RAPID IP'
_diffrn_measurement_method     oscillation
_diffrn_detector_area_resol_mean     ?
_diffrn_reflns_number     21231
_diffrn_reflns_av_R_equivalents     0.0510
_diffrn_reflns_av_sigmaI/netI     0.0372
_diffrn_reflns_theta_min     3.06
_diffrn_reflns_theta_max     26.50
_diffrn_reflns_theta_full     26.50
_diffrn_measured_fraction_theta_max     0.997
_diffrn_measured_fraction_theta_full     0.997
_diffrn_reflns_limit_h_min     -8
_diffrn_reflns_limit_h_max     9
_diffrn_reflns_limit_k_min     -20
_diffrn_reflns_limit_k_max     20
_diffrn_reflns_limit_l_min     -25
_diffrn_reflns_limit_l_max     25
_diffrn_standards_number     ?
_diffrn_standards_interval_count     ?
_diffrn_standards_interval_time     ?
_diffrn_standards_decay_%     ?
_refine_special_details
;
 Refinement of F^2^ against ALL reflections.  The weighted R-factor wR and
 goodness of fit S are based on F^2^, conventional R-factors R are based
 on F, with F set to zero for negative F^2^. The threshold expression of
 F^2^ > 2sigma(F^2^) is used only for calculating R-factors(gt) etc. and is
 not relevant to the choice of reflections for refinement.  R-factors based
 on F^2^ are statistically about twice as large as those based on F, and R-
 factors based on ALL data will be even larger.
;
_reflns_number_total     2848
_reflns_number_gt     2562
_reflns_threshold_expression     I>2\s(I)
_refine_ls_structure_factor_coef     Fsqd
_refine_ls_matrix_type     full
_refine_ls_R_factor_all     0.0433
_refine_ls_R_factor_gt     0.0387
_refine_ls_wR_factor_gt     0.1028
_refine_ls_wR_factor_ref     0.1061
_refine_ls_goodness_of_fit_ref     1.057
_refine_ls_restrained_S_all     1.057
_refine_ls_number_reflns     2848
_refine_ls_number_parameters     309
_refine_ls_number_restraints     0
_refine_ls_hydrogen_treatment     constr
_refine_ls_weighting_scheme     calc
_refine_ls_weighting_details
         'calc w=1/[\s^2^(Fo^2^)+(0.0630P)^2^+0.2837P] where P=(Fo^2^+2Fc^2^)/3'
_atom_sites_solution_hydrogens     geom
_atom_sites_solution_primary     direct
_atom_sites_solution_secondary     difmap
_refine_ls_shift/su_max     0.000
_refine_ls_shift/su_mean     0.000
_refine_diff_density_max     0.158
_refine_diff_density_min     -0.169
_refine_ls_extinction_method     none
_refine_ls_extinction_coef     ?
_refine_ls_abs_structure_details     none
loop_
    _atom_type_symbol
    _atom_type_description
    _atom_type_scat_dispersion_real
    _atom_type_scat_dispersion_imag
    _atom_type_scat_source
    'C' 'C' 0.0033 0.0000
                         'International Tables Vol C Tables 4.2.6.8 and 6.1.1.4'
    'H' 'H' 0.0000 0.0000
                         'International Tables Vol C Tables 4.2.6.8 and 6.1.1.4'
    'N' 'N' 0.0061 0.0000
                         'International Tables Vol C Tables 4.2.6.8 and 6.1.1.4'
    'O' 'O' 0.0106 0.0000
                         'International Tables Vol C Tables 4.2.6.8 and 6.1.1.4'
    'F' 'F' 0.0171 0.0000
                         'International Tables Vol C Tables 4.2.6.8 and 6.1.1.4'
_computing_data_collection     'CrystalClear (Rigaku/MSC, 2005)'
_computing_cell_refinement     'CrystalClear (Rigaku/MSC, 2005)'
_computing_data_reduction     'CrystalClear (Rigaku/MSC, 2005)'
_computing_structure_solution     'SHELXS97 (Sheldrick, 2008)'
_computing_structure_refinement     'SHELXL97 (Sheldrick, 2008)'
_computing_molecular_graphics     'SHELXTL (Sheldrick, 2008)'
_computing_publication_material     'SHELXTL (Sheldrick, 2008)'
loop_
    _atom_site_type_symbol
    _atom_site_label
    _atom_site_fract_x
    _atom_site_fract_y
    _atom_site_fract_z
    _atom_site_U_iso_or_equiv
    _atom_site_adp_type
    _atom_site_calc_flag
    _atom_site_refinement_flags
    _atom_site_occupancy
    _atom_site_disorder_assembly
    _atom_site_disorder_group
    O O1 -0.0416(3) 0.95164(11) 1.23851(7) 0.0557(5) Uani d . 1 . .
    O O2 -0.0242(3) 1.00698(11) 0.89550(9) 0.0653(6) Uani d . 1 . .
    H H2 -0.1156 1.0337 0.9049 0.098 Uiso calc R 1 . .
    O O3 0.0626(3) 0.71841(10) 0.80452(8) 0.0564(5) Uani d . 1 . .
    H H3A 0.0723 0.6798 0.7792 0.085 Uiso calc R 1 . .
    O O4 0.2230(3) 0.83520(14) 0.67050(8) 0.0713(6) Uani d . 1 . .
    O O5 -0.1210(3) 0.82035(12) 0.62841(8) 0.0603(5) Uani d . 1 . .
    O O6 0.0212(3) 0.72295(11) 0.57042(8) 0.0611(5) Uani d . 1 . .
    O O7 0.0666(3) 0.85527(12) 0.34091(8) 0.0658(6) Uani d . 1 . .
    H H7 0.0474 0.8889 0.3117 0.099 Uiso calc R 1 . .
    O O8 -0.1085(3) 0.93713(12) 0.40118(10) 0.0690(6) Uani d . 1 . .
    O O9 0.0883(3) 0.57919(13) 0.73352(10) 0.0763(6) Uani d . 1 . .
    H H2W 0.0463 0.5672 0.6951 0.114 Uiso d R 1 . .
    H H1W 0.2019 0.5690 0.7392 0.114 Uiso d R 1 . .
    C C1 -0.1098(3) 0.96647(15) 1.06144(10) 0.0436(5) Uani d . 1 . .
    H H1A -0.1831 0.9991 1.0313 0.052 Uiso calc R 1 . .
    H H1B -0.1630 0.9129 1.0624 0.052 Uiso calc R 1 . .
    C C2 -0.1196(4) 1.00276(15) 1.13148(11) 0.0520(6) Uani d . 1 . .
    H H2B -0.0803 1.0585 1.1299 0.062 Uiso calc R 1 . .
    H H2C -0.2459 1.0015 1.1472 0.062 Uiso calc R 1 . .
    C C3 -0.0006(4) 0.95744(14) 1.17876(10) 0.0444(5) Uani d . 1 . .
    C C4 0.1676(4) 0.92345(15) 1.15279(11) 0.0448(5) Uani d . 1 . .
    H H4A 0.2477 0.8984 1.1825 0.054 Uiso calc R 1 . .
    C C5 0.2140(3) 0.92622(13) 1.08788(10) 0.0374(5) Uani d . 1 . .
    C C6 0.4020(3) 0.90065(16) 1.06572(11) 0.0477(6) Uani d . 1 . .
    H H6A 0.4626 0.8727 1.1022 0.057 Uiso calc R 1 . .
    H H6B 0.4742 0.9481 1.0552 0.057 Uiso calc R 1 . .
    C C7 0.3970(3) 0.84573(15) 1.00483(10) 0.0458(5) Uani d . 1 . .
    H H7A 0.3440 0.7943 1.0174 0.055 Uiso calc R 1 . .
    H H7B 0.5217 0.8361 0.9895 0.055 Uiso calc R 1 . .
    C C8 0.2841(3) 0.88213(12) 0.94764(10) 0.0339(4) Uani d . 1 . .
    H H8A 0.3439 0.9315 0.9320 0.041 Uiso calc R 1 . .
    C C9 0.2692(3) 0.82262(13) 0.88998(10) 0.0369(4) Uani d . 1 . .
    H H9A 0.2057 0.7750 0.9074 0.044 Uiso calc R 1 . .
    C C10 0.4473(4) 0.79267(17) 0.85697(12) 0.0535(6) Uani d . 1 . .
    H H10A 0.5027 0.7497 0.8829 0.064 Uiso calc R 1 . .
    H H10B 0.5355 0.8361 0.8522 0.064 Uiso calc R 1 . .
    C C11 0.3832(4) 0.76156(16) 0.78761(12) 0.0549(7) Uani d . 1 . .
    H H11A 0.4528 0.7874 0.7522 0.066 Uiso calc R 1 . .
    H H11B 0.4011 0.7038 0.7844 0.066 Uiso calc R 1 . .
    C C12 0.1772(3) 0.78255(13) 0.78154(10) 0.0418(5) Uani d . 1 . .
    C C13 0.1533(3) 0.85407(12) 0.83136(9) 0.0356(5) Uani d . 1 . .
    C C14 0.2382(4) 0.93041(13) 0.80015(11) 0.0478(6) Uani d . 1 . .
    H H14A 0.2240 0.9748 0.8304 0.072 Uiso calc R 1 . .
    H H14B 0.1768 0.9424 0.7589 0.072 Uiso calc R 1 . .
    H H14C 0.3666 0.9215 0.7917 0.072 Uiso calc R 1 . .
    C C15 -0.0418(3) 0.86831(17) 0.85699(10) 0.0447(5) Uani d . 1 . .
    H H15A -0.0955 0.8170 0.8694 0.054 Uiso calc R 1 . .
    H H15B -0.1155 0.8907 0.8211 0.054 Uiso calc R 1 . .
    C C16 -0.0500(3) 0.92549(15) 0.91754(11) 0.0445(5) Uani d . 1 . .
    H H16A -0.1738 0.9216 0.9367 0.053 Uiso calc R 1 . .
    C C17 0.0888(3) 0.90217(12) 0.97298(9) 0.0327(4) Uani d . 1 . .
    H H17A 0.0421 0.8512 0.9908 0.039 Uiso calc R 1 . .
    C C18 0.0874(3) 0.96102(12) 1.03428(9) 0.0343(4) Uani d . 1 . .
    C C19 0.1631(4) 1.04641(13) 1.01880(11) 0.0494(6) Uani d . 1 . .
    H H19A 0.1587 1.0787 1.0586 0.074 Uiso calc R 1 . .
    H H19B 0.0893 1.0710 0.9846 0.074 Uiso calc R 1 . .
    H H19C 0.2881 1.0423 1.0036 0.074 Uiso calc R 1 . .
    C C20 0.1216(4) 0.80295(14) 0.70948(10) 0.0484(6) Uani d . 1 . .
    C C21 -0.0732(4) 0.78122(19) 0.68959(11) 0.0589(7) Uani d . 1 . .
    H H21A -0.0833 0.7233 0.6841 0.071 Uiso calc R 1 . .
    H H21B -0.1578 0.7976 0.7245 0.071 Uiso calc R 1 . .
    C C22 -0.0565(3) 0.78637(15) 0.57212(11) 0.0449(5) Uani d . 1 . .
    C C23 -0.1019(4) 0.83901(14) 0.51351(10) 0.0453(5) Uani d . 1 . .
    H H23A -0.0684 0.8941 0.5241 0.054 Uiso calc R 1 . .
    H H23B -0.2337 0.8375 0.5060 0.054 Uiso calc R 1 . .
    C C24 -0.0045(4) 0.81402(14) 0.45007(11) 0.0491(6) Uani d . 1 . .
    H H24A 0.1253 0.8064 0.4595 0.059 Uiso calc R 1 . .
    H H24B -0.0540 0.7629 0.4349 0.059 Uiso calc R 1 . .
    C C25 -0.0252(4) 0.87517(15) 0.39558(11) 0.0466(5) Uani d . 1 . .
loop_
    _atom_site_aniso_label
    _atom_site_aniso_U_11
    _atom_site_aniso_U_22
    _atom_site_aniso_U_33
    _atom_site_aniso_U_12
    _atom_site_aniso_U_13
    _atom_site_aniso_U_23
    O1 0.0697(12) 0.0668(11) 0.0306(8) -0.0100(10) 0.0046(8) 0.0002(7)
    O2 0.0894(15) 0.0594(11) 0.0469(10) 0.0358(11) -0.0174(10) 0.0003(8)
    O3 0.0850(14) 0.0468(9) 0.0373(8) -0.0218(9) 0.0110(9) -0.0018(7)
    O4 0.0798(14) 0.0982(15) 0.0358(9) -0.0302(13) 0.0077(9) 0.0125(9)
    O5 0.0673(12) 0.0787(12) 0.0349(8) 0.0154(11) 0.0019(8) -0.0053(8)
    O6 0.0848(14) 0.0542(10) 0.0443(9) 0.0136(10) 0.0007(9) -0.0003(8)
    O7 0.0914(15) 0.0696(12) 0.0363(8) 0.0176(12) 0.0047(10) 0.0010(8)
    O8 0.0811(14) 0.0663(12) 0.0597(11) 0.0290(12) 0.0072(11) 0.0108(9)
    O9 0.0737(14) 0.0851(14) 0.0703(12) -0.0039(13) -0.0130(12) -0.0341(11)
    C1 0.0407(12) 0.0587(13) 0.0314(10) 0.0081(11) 0.0005(9) -0.0009(9)
    C2 0.0586(15) 0.0618(14) 0.0357(11) 0.0119(13) 0.0065(11) -0.0032(10)
    C3 0.0564(14) 0.0447(11) 0.0321(10) -0.0107(11) 0.0000(10) -0.0025(9)
    C4 0.0513(14) 0.0504(12) 0.0328(10) -0.0016(11) -0.0084(10) 0.0051(9)
    C5 0.0381(11) 0.0396(10) 0.0345(10) -0.0028(9) -0.0082(9) 0.0011(8)
    C6 0.0396(12) 0.0659(14) 0.0378(11) 0.0060(11) -0.0101(10) 0.0008(10)
    C7 0.0392(12) 0.0571(13) 0.0411(11) 0.0125(11) -0.0062(10) 0.0020(10)
    C8 0.0311(10) 0.0388(10) 0.0319(9) 0.0013(9) -0.0021(8) 0.0020(8)
    C9 0.0383(11) 0.0375(10) 0.0349(10) 0.0039(9) 0.0009(9) 0.0019(8)
    C10 0.0490(14) 0.0601(14) 0.0516(13) 0.0175(12) 0.0045(11) -0.0039(11)
    C11 0.0634(17) 0.0563(14) 0.0450(13) 0.0122(13) 0.0094(13) -0.0054(11)
    C12 0.0536(14) 0.0412(11) 0.0307(10) -0.0060(10) 0.0060(9) 0.0007(9)
    C13 0.0394(11) 0.0387(10) 0.0287(9) -0.0012(9) 0.0012(8) 0.0017(8)
    C14 0.0596(15) 0.0401(11) 0.0436(12) -0.0036(12) -0.0009(11) 0.0081(9)
    C15 0.0370(12) 0.0667(14) 0.0303(9) 0.0017(11) -0.0048(9) -0.0044(10)
    C16 0.0349(11) 0.0643(14) 0.0343(10) 0.0118(11) -0.0054(9) -0.0039(10)
    C17 0.0320(10) 0.0371(10) 0.0289(9) -0.0002(8) -0.0023(8) 0.0022(7)
    C18 0.0379(11) 0.0362(10) 0.0286(9) 0.0023(9) -0.0016(8) 0.0038(8)
    C19 0.0647(16) 0.0405(11) 0.0431(12) -0.0053(12) -0.0013(11) 0.0029(9)
    C20 0.0634(16) 0.0528(13) 0.0290(10) -0.0045(12) 0.0071(11) -0.0016(9)
    C21 0.0637(17) 0.0807(18) 0.0322(11) -0.0067(15) 0.0042(11) -0.0002(12)
    C22 0.0436(12) 0.0530(13) 0.0380(11) -0.0041(11) -0.0010(10) -0.0058(10)
    C23 0.0470(13) 0.0496(12) 0.0394(11) 0.0029(11) -0.0034(10) -0.0015(9)
    C24 0.0617(15) 0.0470(12) 0.0387(11) 0.0075(12) -0.0039(11) -0.0013(10)
    C25 0.0501(14) 0.0531(13) 0.0366(11) 0.0027(12) -0.0061(10) -0.0042(10)
_geom_special_details
;
 All esds (except the esd in the dihedral angle between two l.s. planes)
 are estimated using the full covariance matrix.  The cell esds are taken
 into account individually in the estimation of esds in distances, angles
 and torsion angles; correlations between esds in cell parameters are only
 used when they are defined by crystal symmetry.  An approximate (isotropic)
 treatment of cell esds is used for estimating esds involving l.s. planes.
;
loop_
    _geom_bond_atom_site_label_1
    _geom_bond_atom_site_label_2
    _geom_bond_site_symmetry_2
    _geom_bond_distance
    _geom_bond_publ_flag
    O1 C3 . 1.236(3) ?
    O2 C16 . 1.436(3) ?
    O2 H2 . 0.8200 ?
    O3 C12 . 1.428(3) ?
    O3 H3A . 0.8200 ?
    O4 C20 . 1.199(3) ?
    O5 C22 . 1.344(3) ?
    O5 C21 . 1.429(3) ?
    O6 C22 . 1.195(3) ?
    O7 C25 . 1.323(3) ?
    O7 H7 . 0.8200 ?
    O8 C25 . 1.199(3) ?
    O9 H2W . 0.8502 ?
    O9 H1W . 0.8500 ?
    C1 C2 . 1.527(3) ?
    C1 C18 . 1.536(3) ?
    C1 H1A . 0.9700 ?
    C1 H1B . 0.9700 ?
    C2 C3 . 1.486(4) ?
    C2 H2B . 0.9700 ?
    C2 H2C . 0.9700 ?
    C3 C4 . 1.443(4) ?
    C4 C5 . 1.343(3) ?
    C4 H4A . 0.9300 ?
    C5 C6 . 1.498(3) ?
    C5 C18 . 1.526(3) ?
    C6 C7 . 1.522(3) ?
    C6 H6A . 0.9700 ?
    C6 H6B . 0.9700 ?
    C7 C8 . 1.532(3) ?
    C7 H7A . 0.9700 ?
    C7 H7B . 0.9700 ?
    C8 C9 . 1.523(3) ?
    C8 C17 . 1.543(3) ?
    C8 H8A . 0.9800 ?
    C9 C13 . 1.536(3) ?
    C9 C10 . 1.536(3) ?
    C9 H9A . 0.9800 ?
    C10 C11 . 1.552(4) ?
    C10 H10A . 0.9700 ?
    C10 H10B . 0.9700 ?
    C11 C12 . 1.542(4) ?
    C11 H11A . 0.9700 ?
    C11 H11B . 0.9700 ?
    C12 C20 . 1.535(3) ?
    C12 C13 . 1.560(3) ?
    C13 C15 . 1.526(3) ?
    C13 C14 . 1.542(3) ?
    C14 H14A . 0.9600 ?
    C14 H14B . 0.9600 ?
    C14 H14C . 0.9600 ?
    C15 C16 . 1.540(3) ?
    C15 H15A . 0.9700 ?
    C15 H15B . 0.9700 ?
    C16 C17 . 1.548(3) ?
    C16 H16A . 0.9800 ?
    C17 C18 . 1.568(3) ?
    C17 H17A . 0.9800 ?
    C18 C19 . 1.552(3) ?
    C19 H19A . 0.9600 ?
    C19 H19B . 0.9600 ?
    C19 H19C . 0.9600 ?
    C20 C21 . 1.514(4) ?
    C21 H21A . 0.9700 ?
    C21 H21B . 0.9700 ?
    C22 C23 . 1.499(3) ?
    C23 C24 . 1.511(3) ?
    C23 H23A . 0.9700 ?
    C23 H23B . 0.9700 ?
    C24 C25 . 1.498(3) ?
    C24 H24A . 0.9700 ?
    C24 H24B . 0.9700 ?
loop_
    _geom_angle_atom_site_label_1
    _geom_angle_atom_site_label_2
    _geom_angle_atom_site_label_3
    _geom_angle_site_symmetry_1
    _geom_angle_site_symmetry_3
    _geom_angle
    _geom_angle_publ_flag
    C16 O2 H2 . . 109.5 ?
    C12 O3 H3A . . 109.5 ?
    C22 O5 C21 . . 116.3(2) ?
    C25 O7 H7 . . 109.5 ?
    H2W O9 H1W . . 115.0 ?
    C2 C1 C18 . . 113.05(19) ?
    C2 C1 H1A . . 109.0 ?
    C18 C1 H1A . . 109.0 ?
    C2 C1 H1B . . 109.0 ?
    C18 C1 H1B . . 109.0 ?
    H1A C1 H1B . . 107.8 ?
    C3 C2 C1 . . 110.9(2) ?
    C3 C2 H2B . . 109.5 ?
    C1 C2 H2B . . 109.5 ?
    C3 C2 H2C . . 109.5 ?
    C1 C2 H2C . . 109.5 ?
    H2B C2 H2C . . 108.0 ?
    O1 C3 C4 . . 121.4(2) ?
    O1 C3 C2 . . 121.0(2) ?
    C4 C3 C2 . . 117.49(19) ?
    C5 C4 C3 . . 123.2(2) ?
    C5 C4 H4A . . 118.4 ?
    C3 C4 H4A . . 118.4 ?
    C4 C5 C6 . . 120.4(2) ?
    C4 C5 C18 . . 122.8(2) ?
    C6 C5 C18 . . 116.67(18) ?
    C5 C6 C7 . . 112.63(19) ?
    C5 C6 H6A . . 109.1 ?
    C7 C6 H6A . . 109.1 ?
    C5 C6 H6B . . 109.1 ?
    C7 C6 H6B . . 109.1 ?
    H6A C6 H6B . . 107.8 ?
    C6 C7 C8 . . 111.99(18) ?
    C6 C7 H7A . . 109.2 ?
    C8 C7 H7A . . 109.2 ?
    C6 C7 H7B . . 109.2 ?
    C8 C7 H7B . . 109.2 ?
    H7A C7 H7B . . 107.9 ?
    C9 C8 C7 . . 110.37(17) ?
    C9 C8 C17 . . 108.86(17) ?
    C7 C8 C17 . . 109.39(16) ?
    C9 C8 H8A . . 109.4 ?
    C7 C8 H8A . . 109.4 ?
    C17 C8 H8A . . 109.4 ?
    C8 C9 C13 . . 113.40(17) ?
    C8 C9 C10 . . 118.41(19) ?
    C13 C9 C10 . . 104.11(17) ?
    C8 C9 H9A . . 106.7 ?
    C13 C9 H9A . . 106.7 ?
    C10 C9 H9A . . 106.7 ?
    C9 C10 C11 . . 103.9(2) ?
    C9 C10 H10A . . 111.0 ?
    C11 C10 H10A . . 111.0 ?
    C9 C10 H10B . . 111.0 ?
    C11 C10 H10B . . 111.0 ?
    H10A C10 H10B . . 109.0 ?
    C12 C11 C10 . . 106.6(2) ?
    C12 C11 H11A . . 110.4 ?
    C10 C11 H11A . . 110.4 ?
    C12 C11 H11B . . 110.4 ?
    C10 C11 H11B . . 110.4 ?
    H11A C11 H11B . . 108.6 ?
    O3 C12 C20 . . 108.3(2) ?
    O3 C12 C11 . . 111.9(2) ?
    C20 C12 C11 . . 112.3(2) ?
    O3 C12 C13 . . 107.28(17) ?
    C20 C12 C13 . . 113.75(18) ?
    C11 C12 C13 . . 103.30(19) ?
    C15 C13 C9 . . 107.79(16) ?
    C15 C13 C14 . . 112.4(2) ?
    C9 C13 C14 . . 111.68(19) ?
    C15 C13 C12 . . 115.87(19) ?
    C9 C13 C12 . . 99.67(16) ?
    C14 C13 C12 . . 108.81(16) ?
    C13 C14 H14A . . 109.5 ?
    C13 C14 H14B . . 109.5 ?
    H14A C14 H14B . . 109.5 ?
    C13 C14 H14C . . 109.5 ?
    H14A C14 H14C . . 109.5 ?
    H14B C14 H14C . . 109.5 ?
    C13 C15 C16 . . 113.31(18) ?
    C13 C15 H15A . . 108.9 ?
    C16 C15 H15A . . 108.9 ?
    C13 C15 H15B . . 108.9 ?
    C16 C15 H15B . . 108.9 ?
    H15A C15 H15B . . 107.7 ?
    O2 C16 C15 . . 109.54(19) ?
    O2 C16 C17 . . 111.77(19) ?
    C15 C16 C17 . . 112.59(18) ?
    O2 C16 H16A . . 107.6 ?
    C15 C16 H16A . . 107.6 ?
    C17 C16 H16A . . 107.6 ?
    C8 C17 C16 . . 114.68(16) ?
    C8 C17 C18 . . 113.40(17) ?
    C16 C17 C18 . . 113.60(17) ?
    C8 C17 H17A . . 104.6 ?
    C16 C17 H17A . . 104.6 ?
    C18 C17 H17A . . 104.6 ?
    C5 C18 C1 . . 109.64(16) ?
    C5 C18 C19 . . 105.83(18) ?
    C1 C18 C19 . . 110.34(19) ?
    C5 C18 C17 . . 108.04(16) ?
    C1 C18 C17 . . 108.62(17) ?
    C19 C18 C17 . . 114.26(16) ?
    C18 C19 H19A . . 109.5 ?
    C18 C19 H19B . . 109.5 ?
    H19A C19 H19B . . 109.5 ?
    C18 C19 H19C . . 109.5 ?
    H19A C19 H19C . . 109.5 ?
    H19B C19 H19C . . 109.5 ?
    O4 C20 C21 . . 120.7(2) ?
    O4 C20 C12 . . 123.2(3) ?
    C21 C20 C12 . . 116.1(2) ?
    O5 C21 C20 . . 110.1(2) ?
    O5 C21 H21A . . 109.6 ?
    C20 C21 H21A . . 109.6 ?
    O5 C21 H21B . . 109.6 ?
    C20 C21 H21B . . 109.6 ?
    H21A C21 H21B . . 108.2 ?
    O6 C22 O5 . . 123.9(2) ?
    O6 C22 C23 . . 126.5(2) ?
    O5 C22 C23 . . 109.5(2) ?
    C22 C23 C24 . . 113.2(2) ?
    C22 C23 H23A . . 108.9 ?
    C24 C23 H23A . . 108.9 ?
    C22 C23 H23B . . 108.9 ?
    C24 C23 H23B . . 108.9 ?
    H23A C23 H23B . . 107.8 ?
    C25 C24 C23 . . 112.2(2) ?
    C25 C24 H24A . . 109.2 ?
    C23 C24 H24A . . 109.2 ?
    C25 C24 H24B . . 109.2 ?
    C23 C24 H24B . . 109.2 ?
    H24A C24 H24B . . 107.9 ?
    O8 C25 O7 . . 123.1(2) ?
    O8 C25 C24 . . 124.4(2) ?
    O7 C25 C24 . . 112.4(2) ?
loop_
    _geom_torsion_atom_site_label_1
    _geom_torsion_atom_site_label_2
    _geom_torsion_atom_site_label_3
    _geom_torsion_atom_site_label_4
    _geom_torsion_site_symmetry_1
    _geom_torsion_site_symmetry_2
    _geom_torsion_site_symmetry_3
    _geom_torsion_site_symmetry_4
    _geom_torsion
    _geom_torsion_publ_flag
    C18 C1 C2 C3 . . . . -55.5(3) ?
    C1 C2 C3 O1 . . . . -148.7(2) ?
    C1 C2 C3 C4 . . . . 33.7(3) ?
    O1 C3 C4 C5 . . . . 177.8(2) ?
    C2 C3 C4 C5 . . . . -4.7(4) ?
    C3 C4 C5 C6 . . . . 171.1(2) ?
    C3 C4 C5 C18 . . . . -4.0(4) ?
    C4 C5 C6 C7 . . . . 134.0(2) ?
    C18 C5 C6 C7 . . . . -50.7(3) ?
    C5 C6 C7 C8 . . . . 52.3(3) ?
    C6 C7 C8 C9 . . . . -175.34(19) ?
    C6 C7 C8 C17 . . . . -55.6(3) ?
    C7 C8 C9 C13 . . . . 178.47(18) ?
    C17 C8 C9 C13 . . . . 58.4(2) ?
    C7 C8 C9 C10 . . . . -59.1(3) ?
    C17 C8 C9 C10 . . . . -179.18(19) ?
    C8 C9 C10 C11 . . . . -159.65(19) ?
    C13 C9 C10 C11 . . . . -32.7(2) ?
    C9 C10 C11 C12 . . . . 5.4(3) ?
    C10 C11 C12 O3 . . . . -91.9(2) ?
    C10 C11 C12 C20 . . . . 146.2(2) ?
    C10 C11 C12 C13 . . . . 23.2(2) ?
    C8 C9 C13 C15 . . . . -62.0(2) ?
    C10 C9 C13 C15 . . . . 168.0(2) ?
    C8 C9 C13 C14 . . . . 61.9(2) ?
    C10 C9 C13 C14 . . . . -68.2(2) ?
    C8 C9 C13 C12 . . . . 176.70(18) ?
    C10 C9 C13 C12 . . . . 46.7(2) ?
    O3 C12 C13 C15 . . . . -39.4(3) ?
    C20 C12 C13 C15 . . . . 80.3(2) ?
    C11 C12 C13 C15 . . . . -157.70(19) ?
    O3 C12 C13 C9 . . . . 75.9(2) ?
    C20 C12 C13 C9 . . . . -164.4(2) ?
    C11 C12 C13 C9 . . . . -42.4(2) ?
    O3 C12 C13 C14 . . . . -167.12(19) ?
    C20 C12 C13 C14 . . . . -47.4(3) ?
    C11 C12 C13 C14 . . . . 74.6(2) ?
    C9 C13 C15 C16 . . . . 55.8(3) ?
    C14 C13 C15 C16 . . . . -67.6(2) ?
    C12 C13 C15 C16 . . . . 166.44(18) ?
    C13 C15 C16 O2 . . . . 75.9(2) ?
    C13 C15 C16 C17 . . . . -49.1(3) ?
    C9 C8 C17 C16 . . . . -49.2(2) ?
    C7 C8 C17 C16 . . . . -169.87(18) ?
    C9 C8 C17 C18 . . . . 178.04(15) ?
    C7 C8 C17 C18 . . . . 57.4(2) ?
    O2 C16 C17 C8 . . . . -78.2(2) ?
    C15 C16 C17 C8 . . . . 45.6(3) ?
    O2 C16 C17 C18 . . . . 54.4(2) ?
    C15 C16 C17 C18 . . . . 178.24(19) ?
    C4 C5 C18 C1 . . . . -17.2(3) ?
    C6 C5 C18 C1 . . . . 167.61(19) ?
    C4 C5 C18 C19 . . . . 101.8(2) ?
    C6 C5 C18 C19 . . . . -73.4(2) ?
    C4 C5 C18 C17 . . . . -135.4(2) ?
    C6 C5 C18 C17 . . . . 49.4(2) ?
    C2 C1 C18 C5 . . . . 46.3(3) ?
    C2 C1 C18 C19 . . . . -69.9(2) ?
    C2 C1 C18 C17 . . . . 164.16(18) ?
    C8 C17 C18 C5 . . . . -52.8(2) ?
    C16 C17 C18 C5 . . . . 173.95(18) ?
    C8 C17 C18 C1 . . . . -171.64(17) ?
    C16 C17 C18 C1 . . . . 55.1(2) ?
    C8 C17 C18 C19 . . . . 64.7(2) ?
    C16 C17 C18 C19 . . . . -68.6(2) ?
    O3 C12 C20 O4 . . . . -156.6(3) ?
    C11 C12 C20 O4 . . . . -32.6(3) ?
    C13 C12 C20 O4 . . . . 84.3(3) ?
    O3 C12 C20 C21 . . . . 24.4(3) ?
    C11 C12 C20 C21 . . . . 148.4(2) ?
    C13 C12 C20 C21 . . . . -94.7(3) ?
    C22 O5 C21 C20 . . . . 79.2(3) ?
    O4 C20 C21 O5 . . . . -13.1(4) ?
    C12 C20 C21 O5 . . . . 165.9(2) ?
    C21 O5 C22 O6 . . . . 7.3(4) ?
    C21 O5 C22 C23 . . . . -174.2(2) ?
    O6 C22 C23 C24 . . . . -12.4(4) ?
    O5 C22 C23 C24 . . . . 169.1(2) ?
    C22 C23 C24 C25 . . . . -170.0(2) ?
    C23 C24 C25 O8 . . . . 0.3(4) ?
    C23 C24 C25 O7 . . . . 177.2(2) ?
loop_
    _geom_hbond_atom_site_label_D
    _geom_hbond_atom_site_label_H
    _geom_hbond_atom_site_label_A
    _geom_hbond_site_symmetry_A
    _geom_hbond_distance_DH
    _geom_hbond_distance_HA
    _geom_hbond_distance_DA
    _geom_hbond_angle_DHA
    O2 H2 O8 2_475 0.82 2.06 2.828(3) 155
    O3 H3A O9 . 0.82 1.91 2.720(2) 170
    O7 H7 O1 1_554 0.82 1.91 2.716(2) 167
    O9 H2W O2 3_546 0.85 2.08 2.884(3) 158
    O9 H1W O1 4_567 0.85 1.95 2.795(3) 174
data_global
_journal_date_recd_electronic     2010-04-22
_journal_date_accepted     2010-05-05
_journal_name_full     'Acta Crystallographica, Section E'
_journal_year     2010
_journal_volume     66
_journal_issue      6
_journal_page_first     o1331
_journal_page_last     o1331
_journal_paper_category     QO
_journal_coeditor_code     HB5414
_publ_contact_author_name     'Tiemin Sun'
_publ_contact_author_address
;
School of Pharmaceutical Engineering
Shenyang Pharmaceutical University
Shenyang 110016
People's Republic of China
;
_publ_contact_author_email     'xiaojunhai@139.com'
_publ_contact_author_fax     '+86 10 66931642'
_publ_contact_author_phone     '+86 10 66930604'
_publ_section_title
;
21-(3-Carboxypropanoyl)-11\b,17-dihydroxypregn-4-ene-3,20-dione monohydrate
;
loop_
    _publ_author_name
    _publ_author_footnote
    _publ_author_address
    'Wang, Hongliang' .
;
School of Pharmaceutical Engineering
Shenyang Pharmaceutical University
Shenyang 110016
People's Republic of China
;
    'Xiao, Junhai' .
;
Beijing Institute of Pharmacology and Toxicology
Beijing 100850
People's Republic of China
;
    'Chen, Pengfei' .
;
Beijing Institute of Pharmacology and Toxicology
Beijing 100850
People's Republic of China
;
    'Sun, Tie-Min' .
;
School of Pharmaceutical Engineering
Shenyang Pharmaceutical University
Shenyang 110016
People's Republic of China
;
