# Supplementary material for: 21-(3-Carboxy­propano­yl)-11β,17-dihydroxy­pregn-4-ene-3,20-dione monohydrate
Source: Acta Crystallogr Sect E Struct Rep Online. 2010 May 12;66(Pt 6):o1331. doi: 10.1107/S160053681001648X (PMC2979527; doi:10.1107/S160053681001648X)
Supplement: Supplementary file 2 [file e-66-o1331-Isup2.hkl]

# 
# h,k,l, Fc-squared, Fo-squared, sigma(Fo-squared) and status flag 
# 
data_I
_shelx_title ' A in P2(1)2(1)2(1)' 
_shelx_refln_list_code          4 
_shelx_F_calc_maximum      164.54 
_exptl_crystal_F_000      1032.00 
_reflns_d_resolution_high  0.7965 
 
loop_ 
 _symmetry_equiv_pos_as_xyz 
 'x, y, z' 
 '-x+1/2, -y, z+1/2' 
 '-x, y+1/2, -z+1/2' 
 'x+1/2, -y+1/2, -z' 
 
_cell_length_a     7.2672 
_cell_length_b    16.6061 
_cell_length_c    20.0091 
_cell_angle_alpha  90.000 
_cell_angle_beta   90.000 
_cell_angle_gamma  90.000 
 
_shelx_F_squared_multiplier     1.000 
 
loop_ 
 _refln_index_h 
 _refln_index_k 
 _refln_index_l 
 _refln_F_squared_calc 
 _refln_F_squared_meas 
 _refln_F_squared_sigma 
 _refln_observed_status 
   2   0   0    23298.13    19847.29   1801.73 o 
   4   0   0      407.64      410.57     12.85 o 
   6   0   0      777.41     1263.80    297.80 o 
   1   1   0     5303.28     3888.42    227.75 o 
   2   1   0     2224.90     1914.44    117.50 o 
   3   1   0     8267.05     8735.79    437.83 o 
   4   1   0     1177.71     1203.89     26.36 o 
   5   1   0      176.59      202.57      6.10 o 
   6   1   0        1.26       -0.31      1.49 o 
   7   1   0       47.50       59.42      8.36 o 
   8   1   0       10.51       13.07      4.53 o 
   9   1   0       53.68       61.52     16.35 o 
   1   2   0    22350.59    21045.20   1684.04 o 
   2   2   0      428.00      437.63     20.82 o 
   3   2   0       46.52       62.78      2.85 o 
   4   2   0       16.91       15.75      2.83 o 
   5   2   0        4.28        5.30      2.30 o 
   6   2   0        0.61        2.05      1.49 o 
   7   2   0        7.96        9.29      1.22 o 
   8   2   0        3.91        4.96      4.54 o 
   1   3   0     6499.58     6056.91    229.43 o 
   2   3   0        7.27       13.64      0.90 o 
   3   3   0       34.46       44.23      2.61 o 
   4   3   0       34.00       26.28      1.43 o 
   5   3   0        2.02        0.97      1.60 o 
   6   3   0       20.94       23.44      1.84 o 
   7   3   0       49.51       51.75      3.53 o 
   8   3   0       60.65       65.54      9.82 o 
   9   3   0        1.52        5.16      5.43 o 
   0   4   0       13.22       21.35      1.19 o 
   1   4   0      405.59      498.37      7.59 o 
   2   4   0     2174.99     2174.81     57.77 o 
   3   4   0     1142.75     1119.67     61.05 o 
   4   4   0        3.85        4.74      2.97 o 
   5   4   0       82.20       71.38      4.52 o 
   6   4   0       82.33       62.04      4.96 o 
   7   4   0       96.81       95.96      7.13 o 
   8   4   0        0.22        0.25      3.22 o 
   1   5   0     1638.75     1576.51     32.92 o 
   2   5   0      145.47      128.08      2.83 o 
   3   5   0      866.46      934.00     21.80 o 
   4   5   0       56.91       58.91      4.49 o 
   5   5   0       25.68       34.34      3.30 o 
   6   5   0       35.24       36.62      4.62 o 
   7   5   0       45.21       43.35      5.35 o 
   8   5   0       99.93       98.51     10.28 o 
   0   6   0      281.99      249.09      6.52 o 
   1   6   0       52.65       70.38      1.91 o 
   2   6   0        0.48        0.96      0.87 o 
   3   6   0      713.34      720.62     23.00 o 
   4   6   0       14.29        9.49      1.26 o 
   5   6   0       49.20       81.27      7.25 o 
   6   6   0       11.31       10.68      1.39 o 
   7   6   0       24.67       19.89      4.76 o 
   8   6   0       93.71       99.14     10.39 o 
   1   7   0      175.69      217.16      4.73 o 
   2   7   0      451.59      476.77     10.90 o 
   3   7   0     1291.51     1272.96     31.45 o 
   4   7   0       57.13       68.26      3.75 o 
   5   7   0      147.72      140.49      4.38 o 
   6   7   0       17.17       17.73      2.31 o 
   7   7   0        0.53        3.86      2.94 o 
   8   7   0        0.18        7.58      4.99 o 
   0   8   0     4905.41     4840.83    257.72 o 
   1   8   0     3304.61     3264.83     99.98 o 
   2   8   0      344.40      366.24      7.70 o 
   3   8   0      471.04      533.89     12.75 o 
   4   8   0       20.84       17.83      1.70 o 
   5   8   0      124.27      123.35      5.96 o 
   6   8   0       17.34       17.82      1.90 o 
   7   8   0        0.12       -2.02      4.03 o 
   8   8   0        6.71        8.88      4.53 o 
   1   9   0      241.95      256.97      5.52 o 
   2   9   0       69.39       70.67      3.31 o 
   3   9   0      121.89      134.12      4.39 o 
   4   9   0       12.96       17.25      1.85 o 
   5   9   0      184.09      188.81      6.50 o 
   6   9   0        0.96        0.18      1.38 o 
   7   9   0       49.30       41.09      4.61 o 
   8   9   0       17.45       18.33      4.67 o 
   0  10   0       87.53       90.70      4.85 o 
   1  10   0      223.75      259.28      6.51 o 
   2  10   0        2.09        6.78      1.75 o 
   3  10   0       30.30       39.07      2.78 o 
   4  10   0        2.46       -0.38      1.53 o 
   5  10   0       72.97       75.75      4.77 o 
   6  10   0       13.83       11.23      2.29 o 
   7  10   0        0.01        1.35      2.64 o 
   8  10   0        2.86        9.84      4.53 o 
   1  11   0       58.30       63.79      3.05 o 
   2  11   0        7.73        6.20      1.52 o 
   3  11   0       12.14       11.55      2.13 o 
   4  11   0       57.34       56.29      4.70 o 
   5  11   0      397.97      419.11     12.96 o 
   6  11   0      290.93      297.95     13.16 o 
   7  11   0        0.01        6.94      3.83 o 
   0  12   0       71.87       92.44      8.55 o 
   1  12   0        0.04       -0.21      1.24 o 
   2  12   0      724.13      723.47     20.05 o 
   3  12   0       61.20       56.46      3.80 o 
   4  12   0       41.42       42.34      3.21 o 
   5  12   0      185.57      173.47      8.00 o 
   6  12   0       27.91       32.28      3.48 o 
   7  12   0       18.58       16.67      3.80 o 
   1  13   0        1.47        4.80      2.07 o 
   2  13   0       34.44       43.00      3.55 o 
   3  13   0      164.19      178.25      7.14 o 
   4  13   0      179.25      170.00      7.52 o 
   5  13   0       55.18       51.17      4.75 o 
   6  13   0       57.62       60.10      5.60 o 
   7  13   0        0.79        1.98      2.38 o 
   0  14   0      640.86      624.36     24.16 o 
   1  14   0      471.28      516.15     15.65 o 
   2  14   0       38.99       51.24      3.90 o 
   3  14   0      313.02      334.41     13.06 o 
   4  14   0        0.38        2.00      1.96 o 
   5  14   0        3.58        3.82      2.81 o 
   6  14   0        6.07        5.59      3.12 o 
   1  15   0        7.04        7.32      2.03 o 
   2  15   0      284.25      304.56     11.43 o 
   3  15   0       94.96       94.40      5.69 o 
   4  15   0      129.07      146.35      8.83 o 
   5  15   0       10.18       13.54      2.88 o 
   6  15   0       24.21       20.14      3.96 o 
   0  16   0       45.99       47.44      5.11 o 
   1  16   0        0.20       -0.25      1.72 o 
   2  16   0       84.26       78.68      6.57 o 
   3  16   0      251.98      246.55      9.49 o 
   4  16   0      115.40      128.95      7.17 o 
   5  16   0       29.69       28.86      4.53 o 
   1  17   0        2.41        2.15      2.24 o 
   2  17   0       15.95       20.32      3.31 o 
   3  17   0      208.56      236.26     10.82 o 
   4  17   0       19.03       15.94      3.02 o 
   5  17   0        5.33       10.88      3.21 o 
   0  18   0       70.33       81.22     10.17 o 
   1  18   0       19.04       18.80      3.92 o 
   2  18   0        4.33        4.10      4.05 o 
   3  18   0        0.05        1.80      2.70 o 
   4  18   0       13.08       10.70      3.26 o 
   1  19   0        5.84        5.47      2.93 o 
   2  19   0       19.76       19.85      4.10 o 
   3  19   0       12.30       14.20      3.81 o 
   0  20   0        8.15       14.88      5.99 o 
   1  20   0       50.05       53.87      5.86 o 
   2  20   0       34.80       21.12      4.49 o 
   2   0   1      158.45      158.29      2.63 o 
   3   0   1      515.66      479.16      9.88 o 
   4   0   1       86.42       79.51      4.21 o 
   5   0   1      105.79      107.82      2.73 o 
   6   0   1       75.72       70.98      3.29 o 
   7   0   1       18.63       12.53      2.16 o 
   8   0   1        2.41        6.74      7.11 o 
   9   0   1       30.73       33.52      8.89 o 
   1   1   1     9404.83     8101.56    292.79 o 
   2   1   1     2749.05     2491.49     46.55 o 
   3   1   1      111.12       99.31      3.51 o 
   4   1   1      160.66      145.05      3.83 o 
   5   1   1       29.74       37.49      2.06 o 
   6   1   1      170.87      183.70      5.82 o 
   7   1   1        3.48        1.85      1.59 o 
   8   1   1        9.14        8.84      3.65 o 
   9   1   1       22.99       18.15      6.12 o 
   1   2   1    17258.06    16092.92    718.30 o 
   2   2   1     5820.15     5129.66    258.06 o 
   3   2   1     1392.42     1454.46     27.42 o 
   4   2   1      280.29      309.81      7.33 o 
   5   2   1       21.04       15.32      1.10 o 
   6   2   1        6.91        6.66      0.78 o 
   7   2   1      193.15      194.95     10.22 o 
   8   2   1       12.95       12.35      3.95 o 
   9   2   1       26.58       28.16      6.44 o 
   0   3   1    13609.90    12719.28    730.13 o 
   1   3   1    25375.91    23216.56   1322.16 o 
   2   3   1     2047.19     2044.82     35.04 o 
   3   3   1      125.55      129.65      3.16 o 
   4   3   1     1637.35     1614.76     40.08 o 
   5   3   1       89.26       91.54      3.70 o 
   6   3   1      139.86      135.41      3.83 o 
   7   3   1       72.42       82.20      3.46 o 
   8   3   1       19.80       17.29      4.14 o 
   9   3   1       74.87       69.35      7.79 o 
   0   4   1    27074.83    24867.35   2217.17 o 
   1   4   1       55.46       52.77      1.14 o 
   2   4   1       41.30       35.36      1.60 o 
   3   4   1      585.69      564.23      7.12 o 
   4   4   1      317.72      335.21      8.91 o 
   5   4   1      236.44      238.77      7.65 o 
   6   4   1       85.98       75.15      4.02 o 
   7   4   1       38.47       42.30      2.04 o 
   8   4   1       24.49       26.43      4.10 o 
   0   5   1      552.88      561.90      8.34 o 
   1   5   1      881.41      805.68      9.85 o 
   2   5   1       39.88       63.44      1.77 o 
   3   5   1     2856.78     2982.40    108.21 o 
   4   5   1      619.16      592.45     10.62 o 
   5   5   1      117.91      114.79      4.64 o 
   6   5   1       44.70       44.00      3.19 o 
   7   5   1       44.37       45.85      3.97 o 
   8   5   1        0.19       -3.86      2.75 o 
   0   6   1       53.49       59.38      1.83 o 
   1   6   1       33.81       28.04      1.08 o 
   2   6   1     1549.09     1584.79     25.02 o 
   3   6   1      746.81      841.08     15.83 o 
   4   6   1      179.74      216.64      3.74 o 
   5   6   1      191.27      180.06      5.05 o 
   6   6   1       65.24       67.68      3.79 o 
   7   6   1       79.07       77.55      5.24 o 
   8   6   1       19.33       14.45      3.09 o 
   0   7   1     1755.21     1788.90     41.27 o 
   1   7   1      327.09      348.28      5.38 o 
   2   7   1      971.56      973.59     15.49 o 
   3   7   1      151.83      133.62      2.88 o 
   4   7   1       99.61      113.27      2.88 o 
   5   7   1      191.71      218.27      5.26 o 
   6   7   1        3.42        5.92      0.99 o 
   7   7   1       29.77       27.27      3.38 o 
   8   7   1        2.57        2.78      2.74 o 
   0   8   1       59.63       68.58      6.14 o 
   1   8   1      457.57      483.93      6.78 o 
   2   8   1     2018.94     2147.05     42.19 o 
   3   8   1      378.31      371.04      6.51 o 
   4   8   1        6.53        6.63      1.07 o 
   5   8   1      318.55      321.61     12.39 o 
   6   8   1        1.82        2.71      1.10 o 
   7   8   1       30.86       30.92      3.34 o 
   8   8   1       26.15       25.11      3.86 o 
   0   9   1        9.01        7.04      1.19 o 
   1   9   1      217.96      213.16      3.46 o 
   2   9   1      200.01      194.02      3.56 o 
   3   9   1       75.95       79.45      2.52 o 
   4   9   1      482.66      511.35     19.37 o 
   5   9   1      167.38      182.51      6.19 o 
   6   9   1       76.41       85.42      3.55 o 
   7   9   1       38.31       32.67      3.33 o 
   8   9   1       20.93       22.13      3.58 o 
   0  10   1       60.45       61.32      2.31 o 
   1  10   1     1703.67     1731.85     31.99 o 
   2  10   1      214.42      219.35      4.04 o 
   3  10   1      100.97      112.01      2.83 o 
   4  10   1      264.57      288.07      6.58 o 
   5  10   1      183.54      181.06      4.69 o 
   6  10   1       17.93       14.95      1.60 o 
   7  10   1       58.19       45.40      2.52 o 
   0  11   1        3.49        5.04      1.57 o 
   1  11   1       46.22       40.64      1.62 o 
   2  11   1       29.85       26.87      1.72 o 
   3  11   1       49.34       46.67      2.17 o 
   4  11   1      330.91      312.14      6.94 o 
   5  11   1       25.90       30.31      2.29 o 
   6  11   1       85.68       87.99      3.51 o 
   7  11   1       85.23       86.29      6.06 o 
   0  12   1       75.46       79.48      3.54 o 
   1  12   1       65.24       68.88      2.33 o 
   2  12   1       98.38      100.31      3.03 o 
   3  12   1      274.85      285.22      6.11 o 
   4  12   1       65.23       60.17      2.84 o 
   5  12   1       19.78       17.97      2.05 o 
   6  12   1       17.39       24.65      2.78 o 
   7  12   1        3.97        3.14      1.77 o 
   0  13   1       60.87       63.43      3.21 o 
   1  13   1       66.02       64.20      2.59 o 
   2  13   1      110.30      118.00      3.57 o 
   3  13   1       71.61       79.74      3.06 o 
   4  13   1      285.33      282.83      7.03 o 
   5  13   1      285.82      292.38      8.13 o 
   6  13   1       44.98       41.72      3.54 o 
   7  13   1        1.21        5.94      2.51 o 
   0  14   1        1.33        2.07      1.94 o 
   1  14   1      312.89      304.88      7.75 o 
   2  14   1        3.87        2.85      1.46 o 
   3  14   1       97.13       92.44      3.54 o 
   4  14   1      156.78      146.63      4.96 o 
   5  14   1       54.01       59.95      3.22 o 
   6  14   1        1.75        0.41      1.70 o 
   0  15   1       10.70       12.83      2.76 o 
   1  15   1       16.73       18.54      1.87 o 
   2  15   1        5.51        8.47      1.84 o 
   3  15   1       13.86       15.43      2.06 o 
   4  15   1       63.39       69.16      3.37 o 
   5  15   1       44.08       42.58      2.93 o 
   6  15   1       37.19       38.64      3.35 o 
   0  16   1        3.63        1.30      1.78 o 
   1  16   1       71.38       75.42      3.29 o 
   2  16   1       88.76       86.68      4.03 o 
   3  16   1       56.46       59.03      3.52 o 
   4  16   1       11.53       10.86      2.02 o 
   5  16   1       29.74       24.00      3.26 o 
   0  17   1        0.93        3.98      2.16 o 
   1  17   1       13.92       15.73      2.18 o 
   2  17   1       66.79       75.75      4.00 o 
   3  17   1       19.54       16.24      2.36 o 
   4  17   1       44.47       46.68      3.49 o 
   5  17   1        3.93        1.85      2.38 o 
   0  18   1        8.64        6.22      2.98 o 
   1  18   1       28.38       28.31      2.52 o 
   2  18   1        3.30        4.84      2.06 o 
   3  18   1      136.41      162.03      6.74 o 
   4  18   1       33.48       34.29      3.57 o 
   0  19   1       35.31       32.75      3.97 o 
   1  19   1        6.55        6.50      2.09 o 
   2  19   1      148.43      172.63      6.72 o 
   3  19   1       17.08       17.47      2.70 o 
   0  20   1        6.89        6.29      2.86 o 
   1  20   1       24.99       29.24      3.24 o 
   2  20   1        0.60        3.11      2.41 o 
   1   0   2     1691.67     1334.12     44.48 o 
   2   0   2      263.28      260.05     12.10 o 
   3   0   2      213.22      208.41      4.91 o 
   4   0   2       59.10       36.47      4.93 o 
   5   0   2       40.29       45.98      2.91 o 
   6   0   2       79.31       87.43      3.51 o 
   7   0   2      152.78      251.57     11.11 o 
   8   0   2        1.31        3.21      3.54 o 
   9   0   2        0.61       -2.37      7.61 o 
   1   1   2      602.49      564.67      7.37 o 
   2   1   2     7784.08     7038.99    227.89 o 
   3   1   2     1556.90     1529.46     29.65 o 
   4   1   2      797.64      856.06     14.15 o 
   5   1   2       94.06       86.75      3.40 o 
   6   1   2        0.24        0.72      0.92 o 
   7   1   2       48.12       45.43      1.95 o 
   8   1   2       16.85       14.82      5.84 o 
   9   1   2       56.54       52.04      7.07 o 
   0   2   2     4820.66     4462.86    109.31 o 
   1   2   2     3529.78     3285.69     61.58 o 
   2   2   2      650.32      622.96      9.73 o 
   3   2   2     2808.39     2668.43     52.45 o 
   4   2   2     1639.67     1590.07     37.65 o 
   5   2   2      540.53      526.70      9.92 o 
   6   2   2      592.74      669.19     37.35 o 
   7   2   2       64.96       66.35      4.75 o 
   8   2   2       13.93        8.51      3.71 o 
   9   2   2        3.46        6.76      4.68 o 
   0   3   2     4300.38     3925.87    111.62 o 
   1   3   2     8309.30     7690.45    237.03 o 
   2   3   2     2830.87     2700.51     50.32 o 
   3   3   2      756.06      756.44     12.13 o 
   4   3   2      198.30      208.93      3.54 o 
   5   3   2      447.21      424.99      8.48 o 
   6   3   2       74.76       80.41      3.30 o 
   7   3   2       39.98       47.16      4.61 o 
   8   3   2        3.28        3.56      3.19 o 
   9   3   2       19.50       17.68      5.00 o 
   0   4   2     2465.66     2310.73     52.91 o 
   1   4   2     1009.81     1005.66     12.34 o 
   2   4   2     1750.52     1779.77     29.47 o 
   3   4   2     1441.47     1547.19     24.86 o 
   4   4   2       88.15       78.67      2.39 o 
   5   4   2      390.25      383.18      9.05 o 
   6   4   2       79.29       79.08      4.00 o 
   7   4   2       39.88       39.90      3.14 o 
   8   4   2       16.14       12.80      2.73 o 
   0   5   2     1845.10     1645.05     33.96 o 
   1   5   2     5411.10     5092.34    121.25 o 
   2   5   2      450.38      526.15      6.78 o 
   3   5   2     1221.63     1235.37     21.41 o 
   4   5   2     1034.52     1016.39     16.32 o 
   5   5   2       32.14       24.13      2.63 o 
   6   5   2      134.67      128.78      6.07 o 
   7   5   2       59.49       53.26      4.53 o 
   8   5   2       50.19       53.80      3.97 o 
   0   6   2     1019.55      834.57     14.12 o 
   1   6   2     2135.66     2230.48     38.83 o 
   2   6   2      441.35      480.63      6.19 o 
   3   6   2      509.99      496.89      8.57 o 
   4   6   2      122.11      109.58      4.25 o 
   5   6   2      329.88      335.12      9.54 o 
   6   6   2       60.31       57.18      3.36 o 
   7   6   2       92.89      113.10      7.31 o 
   8   6   2       31.50       34.12      4.09 o 
   0   7   2      932.14     1051.73     20.65 o 
   1   7   2     1596.39     1626.38     26.45 o 
   2   7   2      682.73      683.50      8.85 o 
   3   7   2      358.74      347.93      6.27 o 
   4   7   2       80.54       94.65      2.28 o 
   5   7   2       29.86       31.32      1.51 o 
   6   7   2      174.38      168.82      7.35 o 
   7   7   2        2.37        2.15      2.37 o 
   8   7   2       15.47       15.36      3.85 o 
   0   8   2      202.97      198.58      4.27 o 
   1   8   2     1137.01     1110.05     16.65 o 
   2   8   2      276.42      277.34      4.03 o 
   3   8   2      107.16       91.43      2.58 o 
   4   8   2       85.79       77.30      2.37 o 
   5   8   2      182.28      174.93      5.76 o 
   6   8   2       37.09       35.81      2.27 o 
   7   8   2       19.52       21.28      2.86 o 
   8   8   2       16.42       24.91      3.94 o 
   0   9   2      366.70      447.46      9.81 o 
   1   9   2      118.43      106.29      2.26 o 
   2   9   2      191.55      175.11      3.38 o 
   3   9   2      132.66      138.73      3.03 o 
   4   9   2      256.79      271.85      5.31 o 
   5   9   2       32.56       32.80      1.98 o 
   6   9   2       68.26       69.17      4.04 o 
   7   9   2       49.86       39.67      5.61 o 
   8   9   2        6.52        7.21      3.40 o 
   0  10   2       15.77       18.98      1.48 o 
   1  10   2      251.07      260.31      4.39 o 
   2  10   2      193.94      208.55      4.37 o 
   3  10   2        2.24        6.58      1.20 o 
   4  10   2      460.17      456.77      8.62 o 
   5  10   2      107.29      100.11      3.56 o 
   6  10   2       22.15       23.16      1.84 o 
   7  10   2        0.68        3.97      1.97 o 
   0  11   2      210.86      227.05      5.63 o 
   1  11   2      190.55      213.66      4.43 o 
   2  11   2      173.98      149.31      3.66 o 
   3  11   2       89.55       85.50      2.55 o 
   4  11   2      232.48      244.01      5.82 o 
   5  11   2       41.44       52.02      2.58 o 
   6  11   2       12.59       11.17      2.07 o 
   7  11   2       12.21       12.56      2.35 o 
   0  12   2       37.92       39.30      2.53 o 
   1  12   2      194.46      202.36      4.40 o 
   2  12   2      229.67      248.47      5.47 o 
   3  12   2        7.01        3.57      1.26 o 
   4  12   2       10.54        9.44      1.48 o 
   5  12   2       33.41       38.32      2.64 o 
   6  12   2       10.14       10.08      1.77 o 
   7  12   2       20.62       20.44      2.80 o 
   0  13   2      109.10      104.80      4.61 o 
   1  13   2      357.87      324.36      7.19 o 
   2  13   2      295.33      315.78      7.30 o 
   3  13   2       36.33       35.65      2.44 o 
   4  13   2       65.95       67.95      2.98 o 
   5  13   2        7.08        5.99      1.77 o 
   6  13   2        0.19        0.75      1.67 o 
   7  13   2        9.41       14.13      2.49 o 
   0  14   2      483.75      471.11     13.92 o 
   1  14   2       95.75      105.03      3.59 o 
   2  14   2       77.09       77.76      3.08 o 
   3  14   2       65.26       74.76      3.31 o 
   4  14   2      139.58      141.64      4.46 o 
   5  14   2        9.69       10.91      2.36 o 
   6  14   2       18.70       25.66      5.34 o 
   0  15   2      215.77      212.76      7.98 o 
   1  15   2       35.96       30.80      2.05 o 
   2  15   2      277.00      294.59      8.09 o 
   3  15   2      116.15      131.14      4.60 o 
   4  15   2       60.47       71.18      3.78 o 
   5  15   2       20.12       20.41      2.57 o 
   6  15   2        2.46        5.13      2.04 o 
   0  16   2       14.15       13.36      2.39 o 
   1  16   2        3.63        4.48      1.59 o 
   2  16   2       26.42       23.28      2.13 o 
   3  16   2      167.79      169.28      5.86 o 
   4  16   2       76.24       78.05      3.66 o 
   5  16   2       58.36       61.29      3.63 o 
   0  17   2       59.76       48.40      4.67 o 
   1  17   2       47.29       46.47      3.05 o 
   2  17   2        1.91       -0.39      1.65 o 
   3  17   2       97.50      109.44      4.90 o 
   4  17   2       64.42       77.49      4.12 o 
   5  17   2        6.10        8.99      2.37 o 
   0  18   2       10.03        9.38      2.86 o 
   1  18   2       25.73       23.47      2.39 o 
   2  18   2       75.21       75.25      3.95 o 
   3  18   2        1.45       -1.81      1.87 o 
   4  18   2       13.73       12.37      2.61 o 
   0  19   2       17.31       13.86      3.11 o 
   1  19   2        5.39        3.66      2.28 o 
   2  19   2       12.82       12.71      2.53 o 
   3  19   2       20.70       16.03      2.83 o 
   0  20   2        3.50        5.30      2.82 o 
   1  20   2        2.29       -1.36      1.80 o 
   2  20   2        6.95        4.36      2.19 o 
   1   0   3        2.70        7.52      0.56 o 
   2   0   3      581.56      520.59      9.65 o 
   3   0   3     5774.35     6086.38    238.81 o 
   4   0   3     1439.62     1558.12     39.90 o 
   5   0   3       25.47       23.28      1.82 o 
   6   0   3       46.47       50.68      4.25 o 
   7   0   3       28.39       18.61      2.68 o 
   8   0   3        9.53        8.85      4.78 o 
   9   0   3       65.75       47.63     14.79 o 
   0   1   3      744.04      632.16      6.60 o 
   1   1   3     2772.80     2524.23     34.92 o 
   2   1   3      276.44      263.93      4.02 o 
   3   1   3     2308.16     2359.37     79.41 o 
   4   1   3      446.29      431.21      8.24 o 
   5   1   3      254.14      258.57      4.53 o 
   6   1   3      944.41      952.62     24.11 o 
   7   1   3       48.05       48.83      3.03 o 
   8   1   3       20.12       16.37      3.35 o 
   9   1   3        3.05       -0.37      6.99 o 
   0   2   3        2.03        1.94      0.38 o 
   1   2   3       18.22       18.91      0.42 o 
   2   2   3     1181.87     1218.56     25.47 o 
   3   2   3     3460.65     3736.09     95.59 o 
   4   2   3      218.70      197.19      6.70 o 
   5   2   3     1079.69     1063.68     25.19 o 
   6   2   3      101.00      106.72      4.19 o 
   7   2   3       59.86       72.65      4.51 o 
   8   2   3       43.88       36.27      4.13 o 
   9   2   3       51.97       41.11      5.21 o 
   0   3   3     1101.65     1074.49     16.21 o 
   1   3   3     1468.45     1400.04     16.12 o 
   2   3   3     3183.20     3073.63     57.88 o 
   3   3   3      585.51      638.35      9.41 o 
   4   3   3      243.12      253.08      6.58 o 
   5   3   3      742.34      677.40     14.48 o 
   6   3   3      331.91      352.14     13.33 o 
   7   3   3       21.45       17.47      2.86 o 
   8   3   3       27.50       25.07      3.32 o 
   0   4   3       80.76       85.15      1.53 o 
   1   4   3     3637.74     3509.03     70.99 o 
   2   4   3     2259.31     2319.35     39.81 o 
   3   4   3      743.99      758.43     12.97 o 
   4   4   3      519.94      562.14      9.31 o 
   5   4   3      689.00      701.42     15.27 o 
   6   4   3      342.34      394.17     21.03 o 
   7   4   3        5.72        6.60      1.16 o 
   8   4   3       10.11        9.25      2.20 o 
   0   5   3     5125.27     5100.26    181.60 o 
   1   5   3     1373.30     1407.00     18.46 o 
   2   5   3     1751.82     1817.25     30.35 o 
   3   5   3      293.75      350.87      5.59 o 
   4   5   3      709.77      656.61     14.66 o 
   5   5   3      404.15      389.12      8.20 o 
   6   5   3       35.31       33.59      2.96 o 
   7   5   3       85.39      106.98      3.75 o 
   8   5   3        1.75        1.43      2.00 o 
   0   6   3      591.27      663.93     11.21 o 
   1   6   3     2085.05     2047.69     32.45 o 
   2   6   3      491.09      488.34      6.22 o 
   3   6   3      331.39      320.26      6.03 o 
   4   6   3       58.87       58.56      1.99 o 
   5   6   3       35.76       33.57      4.28 o 
   6   6   3      199.06      182.41      6.60 o 
   7   6   3        1.23        0.13      1.34 o 
   8   6   3       10.78        8.09      2.66 o 
   0   7   3        1.42        3.25      0.92 o 
   1   7   3     1630.57     1688.67     27.74 o 
   2   7   3       32.55       17.90      1.21 o 
   3   7   3       63.77       68.66      1.93 o 
   4   7   3      302.73      286.51      5.17 o 
   5   7   3      428.60      423.61     10.23 o 
   6   7   3      131.26       79.27     14.06 o 
   7   7   3       18.14       15.94      2.16 o 
   8   7   3       29.26       27.94      3.22 o 
   0   8   3       97.37       92.41      2.98 o 
   1   8   3      799.72      767.37     11.04 o 
   2   8   3      390.90      431.93      5.97 o 
   3   8   3      182.70      199.43      3.71 o 
   4   8   3       39.17       44.86      2.26 o 
   5   8   3       93.59       91.25      2.72 o 
   6   8   3       98.92      103.60      4.03 o 
   7   8   3        0.91        4.99      2.60 o 
   8   8   3       14.44       12.37      3.67 o 
   0   9   3       37.59       41.32      1.98 o 
   1   9   3      787.81      805.97     11.65 o 
   2   9   3      120.47      140.52      2.76 o 
   3   9   3      331.92      311.53      5.62 o 
   4   9   3      130.79      130.52      3.45 o 
   5   9   3       48.19       49.61      3.25 o 
   6   9   3       30.74       29.92      2.12 o 
   7   9   3        1.52        0.76      1.71 o 
   8   9   3       13.05       14.05      3.36 o 
   0  10   3      532.73      551.98     13.22 o 
   1  10   3      130.44      135.66      2.99 o 
   2  10   3      477.02      462.08      7.45 o 
   3  10   3       15.38       13.75      1.28 o 
   4  10   3       43.16       45.48      2.47 o 
   5  10   3       93.37      105.67      7.04 o 
   6  10   3       22.55       18.61      1.76 o 
   7  10   3       19.50       21.70      2.53 o 
   0  11   3       44.96       49.66      2.33 o 
   1  11   3      327.01      305.80      5.51 o 
   2  11   3      167.52      169.79      3.97 o 
   3  11   3       53.39       54.18      2.56 o 
   4  11   3       50.85       53.92      2.83 o 
   5  11   3      112.57      113.24      3.66 o 
   6  11   3        1.21        1.42      1.24 o 
   7  11   3        3.71        3.88      1.83 o 
   0  12   3       65.79       60.68      2.85 o 
   1  12   3      184.48      192.87      4.41 o 
   2  12   3      389.36      392.93      7.26 o 
   3  12   3       40.71       41.21      2.07 o 
   4  12   3        0.95        3.31      1.36 o 
   5  12   3      103.74      103.61      4.36 o 
   6  12   3       13.27       12.59      2.37 o 
   7  12   3        0.69        2.82      2.41 o 
   0  13   3      431.60      403.36     13.44 o 
   1  13   3       59.49       62.58      2.43 o 
   2  13   3       48.12       54.96      2.28 o 
   3  13   3      393.03      431.98      9.17 o 
   4  13   3        0.92        0.47      1.37 o 
   5  13   3      122.27      122.43      4.29 o 
   6  13   3       44.58       37.62      2.84 o 
   7  13   3       14.33       18.33      3.45 o 
   0  14   3       24.07       28.30      2.55 o 
   1  14   3        7.50        7.08      1.47 o 
   2  14   3      122.95      119.78      3.75 o 
   3  14   3      242.83      232.35      6.45 o 
   4  14   3       56.12       60.83      3.58 o 
   5  14   3       31.34       28.50      2.44 o 
   6  14   3        8.71       10.90      2.03 o 
   0  15   3        4.04        3.75      2.05 o 
   1  15   3      203.97      198.18      5.36 o 
   2  15   3       66.63       75.26      3.24 o 
   3  15   3       29.29       23.03      2.24 o 
   4  15   3       18.44       16.34      2.39 o 
   5  15   3       27.67       26.32      2.70 o 
   6  15   3        4.04        7.17      2.23 o 
   0  16   3       48.51       41.17      3.64 o 
   1  16   3       56.07       55.35      2.75 o 
   2  16   3      108.54      112.82      4.64 o 
   3  16   3        4.91        5.89      1.79 o 
   4  16   3       40.66       42.47      3.55 o 
   5  16   3        4.95        7.31      2.02 o 
   0  17   3        0.61       -1.40      2.11 o 
   1  17   3       19.51       14.60      2.06 o 
   2  17   3       14.43       19.71      2.24 o 
   3  17   3       22.61       21.79      2.83 o 
   4  17   3        3.27        0.93      1.78 o 
   5  17   3        0.76        2.20      2.09 o 
   0  18   3       24.47       20.74      3.12 o 
   1  18   3       66.52       60.85      3.57 o 
   2  18   3       28.88       29.11      3.05 o 
   3  18   3       65.18       72.78      4.22 o 
   4  18   3       31.29       30.17      3.16 o 
   0  19   3       10.68        9.36      3.44 o 
   1  19   3        1.04        1.83      1.70 o 
   2  19   3        0.82        1.78      1.95 o 
   3  19   3        3.11        6.17      2.36 o 
   0  20   3        4.58        0.47      2.95 o 
   1  20   3       13.01       14.78      2.79 o 
   2  20   3       45.97       46.01      3.84 o 
   0   0   4     1692.18     1786.99     38.26 o 
   1   0   4     2299.30     2157.74     34.42 o 
   2   0   4      163.55      150.28      8.36 o 
   3   0   4     4671.07     4589.01    150.39 o 
   4   0   4      935.03      991.75     21.20 o 
   5   0   4      272.08      270.37      7.71 o 
   6   0   4       97.20       91.86      3.81 o 
   7   0   4       59.57       55.89      4.48 o 
   8   0   4        0.55       -0.04      1.63 o 
   9   0   4        0.85       -0.90      4.68 o 
   0   1   4       19.59       23.30      0.79 o 
   1   1   4      704.02      651.56      5.37 o 
   2   1   4     1213.94     1111.08     12.45 o 
   3   1   4     1261.83     1368.81     21.63 o 
   4   1   4     1044.79     1073.61     19.54 o 
   5   1   4      231.88      222.18      4.89 o 
   6   1   4      159.86      172.55      7.16 o 
   7   1   4       40.02       36.99      2.28 o 
   8   1   4        8.15        4.80      1.88 o 
   0   2   4       17.30       12.23      0.59 o 
   1   2   4     3700.69     3524.81     62.48 o 
   2   2   4       16.88       10.48      0.57 o 
   3   2   4     1342.64     1318.07     20.08 o 
   4   2   4      202.77      246.55     12.50 o 
   5   2   4       88.47       96.96      5.73 o 
   6   2   4      219.60      220.68      5.74 o 
   7   2   4       10.91        6.90      1.46 o 
   8   2   4       17.07       13.17      2.65 o 
   0   3   4     1251.90     1270.13     20.06 o 
   1   3   4     3985.14     3822.48     71.46 o 
   2   3   4     1254.03     1236.15     15.35 o 
   3   3   4     1051.37     1076.48     18.92 o 
   4   3   4      778.43      805.00     18.33 o 
   5   3   4       45.24       53.50      2.20 o 
   6   3   4       95.78       95.62      3.47 o 
   7   3   4       19.37       23.83      1.94 o 
   8   3   4       24.93       27.82      3.60 o 
   0   4   4      187.37      215.09      3.05 o 
   1   4   4     1516.63     1580.43     29.94 o 
   2   4   4      767.70      800.29     10.28 o 
   3   4   4      418.27      461.94     11.18 o 
   4   4   4      435.05      447.94      7.18 o 
   5   4   4      288.85      278.62      7.40 o 
   6   4   4      276.86      324.53     14.69 o 
   7   4   4        6.30        8.10      1.95 o 
   8   4   4       18.09       11.05      2.50 o 
   0   5   4     3813.92     3649.36     96.38 o 
   1   5   4     1092.92      993.80     11.89 o 
   2   5   4     1007.56      964.03     12.43 o 
   3   5   4      321.87      350.26      6.07 o 
   4   5   4      257.56      264.50      4.78 o 
   5   5   4      482.66      490.59     10.66 o 
   6   5   4       87.83       95.38      3.99 o 
   7   5   4       18.84       17.88      1.55 o 
   8   5   4      113.57      134.74      6.90 o 
   0   6   4     3096.04     3097.08     78.68 o 
   1   6   4     2919.93     3178.68     65.79 o 
   2   6   4      368.60      365.53      5.20 o 
   3   6   4      587.21      578.57     10.14 o 
   4   6   4       36.16       42.23      2.07 o 
   5   6   4      234.97      229.63      5.59 o 
   6   6   4       18.55       30.65      1.91 o 
   7   6   4       37.66       42.95      4.22 o 
   8   6   4       15.40       14.76      3.05 o 
   0   7   4     1020.01     1010.85     17.67 o 
   1   7   4       28.83       38.80      0.99 o 
   2   7   4     2386.34     2588.20     52.77 o 
   3   7   4      300.98      315.26      5.36 o 
   4   7   4      294.64      299.08      6.95 o 
   5   7   4      877.74      862.39     22.15 o 
   6   7   4       32.97       20.01      4.51 o 
   7   7   4       33.38       38.46      2.72 o 
   8   7   4        9.02        8.50      2.48 o 
   0   8   4      739.31      756.07     14.79 o 
   1   8   4       27.85       38.87      1.27 o 
   2   8   4     1718.83     1829.11     32.91 o 
   3   8   4      259.17      265.10      5.57 o 
   4   8   4      607.07      591.15     11.01 o 
   5   8   4       70.08       69.37      2.28 o 
   6   8   4       28.79       20.58      2.22 o 
   7   8   4        6.50        6.73      1.91 o 
   8   8   4        3.46        1.94      2.74 o 
   0   9   4      305.58      293.45      6.33 o 
   1   9   4     1661.92     1747.57     29.39 o 
   2   9   4     1316.97     1373.94     24.74 o 
   3   9   4       26.47       23.39      1.53 o 
   4   9   4       91.17       94.07      3.42 o 
   5   9   4      268.55      284.64      7.38 o 
   6   9   4       62.14       63.91      3.00 o 
   7   9   4       11.00        9.14      1.72 o 
   8   9   4       10.28       10.79      3.37 o 
   0  10   4      419.68      427.31      9.60 o 
   1  10   4      395.38      359.36      5.62 o 
   2  10   4      138.27      149.34      2.91 o 
   3  10   4      211.13      226.89      5.79 o 
   4  10   4      205.51      192.56      5.10 o 
   5  10   4       33.51       29.22      1.90 o 
   6  10   4       13.10       14.32      1.58 o 
   7  10   4        0.66        2.16      1.50 o 
   0  11   4      183.38      191.62      5.80 o 
   1  11   4      207.50      209.36      3.68 o 
   2  11   4      423.91      433.16      7.51 o 
   3  11   4      165.77      164.51      4.21 o 
   4  11   4      154.41      148.01      4.78 o 
   5  11   4        6.55        8.36      1.87 o 
   6  11   4        1.88        1.49      1.47 o 
   7  11   4        6.96        7.70      2.03 o 
   0  12   4      256.29      247.42      7.70 o 
   1  12   4      480.22      490.95      8.60 o 
   2  12   4      383.11      433.41      8.18 o 
   3  12   4       41.57       43.00      2.62 o 
   4  12   4        0.73        0.28      1.36 o 
   5  12   4       15.27       13.19      1.72 o 
   6  12   4       36.31       38.04      2.53 o 
   7  12   4        4.37        6.61      2.01 o 
   0  13   4       57.06       48.32      3.14 o 
   1  13   4      189.70      199.60      4.81 o 
   2  13   4      115.84      133.50      3.83 o 
   3  13   4        7.11        5.54      1.39 o 
   4  13   4       58.95       60.59      3.27 o 
   5  13   4       21.31       18.50      2.00 o 
   6  13   4        4.74        3.46      1.83 o 
   0  14   4      272.17      256.63      8.42 o 
   1  14   4      363.26      347.71      7.60 o 
   2  14   4      148.50      160.04      4.24 o 
   3  14   4        2.21        3.23      1.38 o 
   4  14   4       26.76       23.61      2.29 o 
   5  14   4       42.85       43.70      3.12 o 
   6  14   4        6.49        6.99      2.04 o 
   0  15   4        2.37        1.47      2.14 o 
   1  15   4      313.55      313.24      7.29 o 
   2  15   4       32.70       33.60      2.36 o 
   3  15   4       61.66       62.99      3.23 o 
   4  15   4      186.33      178.98      6.02 o 
   5  15   4       27.66       26.75      2.56 o 
   6  15   4        6.35        6.85      2.21 o 
   0  16   4      353.25      333.27     11.53 o 
   1  16   4       21.57       20.33      2.10 o 
   2  16   4       36.98       26.21      2.27 o 
   3  16   4        3.41        3.36      1.67 o 
   4  16   4       24.41       24.99      2.80 o 
   5  16   4        2.03        2.61      1.75 o 
   0  17   4      197.93      195.23     12.63 o 
   1  17   4       57.77       61.92      3.13 o 
   2  17   4       12.36       13.20      2.48 o 
   3  17   4       43.54       47.24      3.20 o 
   4  17   4       11.18       14.43      2.64 o 
   5  17   4        3.89        6.38      2.35 o 
   0  18   4        7.06        8.00      2.38 o 
   1  18   4       52.25       37.12      3.27 o 
   2  18   4       21.04       20.79      2.57 o 
   3  18   4       33.46       33.70      3.29 o 
   4  18   4        0.05        0.28      1.80 o 
   0  19   4        0.17        2.32      2.14 o 
   1  19   4       51.38       44.63      3.15 o 
   2  19   4        4.65        5.35      2.17 o 
   3  19   4        7.68        8.83      2.36 o 
   0  20   4       56.71       43.60      5.04 o 
   1  20   4        4.85        3.54      2.04 o 
   2  20   4        0.36       -0.52      1.79 o 
   1   0   5     1053.12      876.95     10.88 o 
   2   0   5      297.43      348.72      4.68 o 
   3   0   5      472.35      431.00      9.48 o 
   4   0   5      148.45      157.62      4.23 o 
   5   0   5      215.41      227.22      9.18 o 
   6   0   5      135.11      129.07      5.30 o 
   7   0   5        8.56       12.80      2.24 o 
   8   0   5        3.28        1.57      2.03 o 
   0   1   5     1737.33     1674.08     27.74 o 
   1   1   5      773.94      741.16      6.48 o 
   2   1   5     2004.48     1913.02     24.48 o 
   3   1   5     1005.69     1025.53     18.61 o 
   4   1   5      525.33      547.63      8.58 o 
   5   1   5       13.65       13.92      1.19 o 
   6   1   5       76.91       83.99      2.76 o 
   7   1   5       17.07       17.61      1.69 o 
   8   1   5       10.21        8.44      2.12 o 
   0   2   5     3157.84     2592.82    172.32 o 
   1   2   5      587.97      556.78      5.72 o 
   2   2   5      895.25      860.76      9.57 o 
   3   2   5      355.07      350.89      5.06 o 
   4   2   5        0.17       -0.17      0.69 o 
   5   2   5       43.22       35.92      2.08 o 
   6   2   5      149.26      154.57      4.30 o 
   7   2   5       53.71       50.59      2.81 o 
   8   2   5       18.13       14.30      2.06 o 
   0   3   5      378.23      380.68      5.92 o 
   1   3   5     1672.40     1590.81     21.22 o 
   2   3   5      870.30      859.38     11.08 o 
   3   3   5      240.87      250.41      3.97 o 
   4   3   5      464.72      475.21     15.01 o 
   5   3   5      311.12      280.13     10.47 o 
   6   3   5       26.17       36.56      2.19 o 
   7   3   5       25.40       27.22      2.58 o 
   8   3   5       40.56       30.55      3.75 o 
   0   4   5      755.49      754.25     10.82 o 
   1   4   5      434.79      414.95      5.48 o 
   2   4   5      729.65      719.37      9.63 o 
   3   4   5        7.14       11.91      0.67 o 
   4   4   5      375.05      385.46      7.34 o 
   5   4   5     1137.90     1246.31     50.50 o 
   6   4   5      326.11      365.87     17.37 o 
   7   4   5       13.33       13.39      2.21 o 
   8   4   5        6.31        6.34      2.17 o 
   0   5   5     2629.07     2678.19     62.58 o 
   1   5   5     5963.98     6277.42    161.70 o 
   2   5   5       66.92       72.56      1.46 o 
   3   5   5      129.89      125.34      2.53 o 
   4   5   5      253.61      266.15      4.41 o 
   5   5   5      542.36      539.97     11.22 o 
   6   5   5       78.69       88.89      3.71 o 
   7   5   5       16.35       10.71      1.52 o 
   8   5   5        8.79        9.28      2.75 o 
   0   6   5     2877.10     2906.98     71.30 o 
   1   6   5     2091.58     2021.90     32.17 o 
   2   6   5      692.33      647.99      8.32 o 
   3   6   5      429.64      384.45      7.21 o 
   4   6   5      106.88      120.18      4.20 o 
   5   6   5        2.52       -0.17      1.04 o 
   6   6   5      207.55      226.33      7.84 o 
   7   6   5        3.14        1.02      1.54 o 
   8   6   5        3.51        3.51      2.22 o 
   0   7   5       82.47       85.33      2.04 o 
   1   7   5      457.14      471.35      5.56 o 
   2   7   5      722.79      787.29     10.98 o 
   3   7   5      378.66      404.10      6.23 o 
   4   7   5      466.43      473.18     10.98 o 
   5   7   5      165.67      187.65      4.37 o 
   6   7   5       33.90       36.44      2.56 o 
   7   7   5        0.29        0.09      1.43 o 
   8   7   5        1.82        0.50      2.50 o 
   0   8   5      837.38      985.38     18.03 o 
   1   8   5       83.47       81.55      1.55 o 
   2   8   5      595.46      642.36      9.93 o 
   3   8   5      317.94      344.64      6.08 o 
   4   8   5      125.33      119.24      3.13 o 
   5   8   5       64.00       63.51      3.86 o 
   6   8   5       33.92       19.39      2.06 o 
   7   8   5       22.55       19.26      2.77 o 
   8   8   5        4.53        2.21      2.53 o 
   0   9   5      667.62      701.00     14.44 o 
   1   9   5      875.81      936.61     13.25 o 
   2   9   5      228.11      280.86      5.50 o 
   3   9   5       75.76       72.40      2.08 o 
   4   9   5       31.45       33.71      1.85 o 
   5   9   5      312.83      325.05      7.75 o 
   6   9   5        4.69        2.61      1.14 o 
   7   9   5       11.55        9.88      2.00 o 
   8   9   5        5.38        3.26      2.91 o 
   0  10   5       96.49       83.99      2.84 o 
   1  10   5      641.91      674.08      9.68 o 
   2  10   5      277.52      299.43      5.67 o 
   3  10   5      305.60      320.42      6.14 o 
   4  10   5      215.06      216.89      5.38 o 
   5  10   5      195.94      185.14      5.01 o 
   6  10   5        4.96        7.34      1.51 o 
   7  10   5       41.63       40.66      2.89 o 
   0  11   5      121.95      112.58      3.51 o 
   1  11   5       83.95       87.23      2.55 o 
   2  11   5       91.64       83.21      2.42 o 
   3  11   5      168.48      164.36      4.04 o 
   4  11   5      268.65      286.64      6.42 o 
   5  11   5       85.95       88.08      3.34 o 
   6  11   5       17.22       21.35      1.84 o 
   7  11   5       25.83       22.04      2.77 o 
   0  12   5       58.29       52.69      3.17 o 
   1  12   5      240.72      254.85      5.26 o 
   2  12   5       48.24       35.46      1.98 o 
   3  12   5       87.92       82.78      2.86 o 
   4  12   5       93.85       89.37      3.33 o 
   5  12   5       80.46       86.73      3.83 o 
   6  12   5       16.90       12.67      2.02 o 
   7  12   5       28.06       27.69      3.07 o 
   0  13   5      267.63      278.89     11.11 o 
   1  13   5      735.70      716.73     13.76 o 
   2  13   5       92.27      105.04      3.18 o 
   3  13   5      123.76      123.53      4.34 o 
   4  13   5       76.45       80.73      3.25 o 
   5  13   5        8.11        7.88      1.87 o 
   6  13   5       23.16       22.25      2.21 o 
   0  14   5        3.16        1.86      1.84 o 
   1  14   5      516.25      518.44     11.30 o 
   2  14   5       98.99       97.50      3.76 o 
   3  14   5      212.62      217.67      6.51 o 
   4  14   5       19.21       18.19      2.17 o 
   5  14   5       19.76       18.80      2.21 o 
   6  14   5        3.30        6.92      2.32 o 
   0  15   5       50.74       59.41      4.39 o 
   1  15   5       30.28       28.27      2.05 o 
   2  15   5       27.15       26.12      2.05 o 
   3  15   5        0.70        1.70      1.42 o 
   4  15   5        1.04        2.78      2.06 o 
   5  15   5        1.98        3.93      1.75 o 
   6  15   5       19.42       19.53      2.46 o 
   0  16   5        5.99        6.44      1.96 o 
   1  16   5      105.79      110.33      4.43 o 
   2  16   5      135.58      143.96      5.38 o 
   3  16   5       51.66       56.11      3.43 o 
   4  16   5        6.64        7.07      2.29 o 
   5  16   5       24.50       27.42      3.38 o 
   0  17   5       41.95       34.37      4.41 o 
   1  17   5        3.82        4.91      1.68 o 
   2  17   5       52.24       49.85      2.89 o 
   3  17   5       21.47       23.70      2.89 o 
   4  17   5        2.23        2.93      1.88 o 
   0  18   5        0.77        2.40      2.18 o 
   1  18   5       27.38       20.01      2.27 o 
   2  18   5       54.47       47.12      3.65 o 
   3  18   5        2.37       -0.86      1.67 o 
   4  18   5        8.81        5.37      2.12 o 
   0  19   5       16.00       15.27      3.27 o 
   1  19   5        5.16        2.59      1.61 o 
   2  19   5        5.86        5.54      2.00 o 
   3  19   5        1.06        4.07      2.20 o 
   0  20   5       34.31       25.39      4.15 o 
   1  20   5        1.76        2.33      1.93 o 
   0   0   6        8.03        5.93      1.19 o 
   1   0   6      705.65      719.63      9.56 o 
   2   0   6     1552.97     1435.01     26.30 o 
   3   0   6       35.82       33.31      2.27 o 
   4   0   6      481.35      456.84     11.18 o 
   5   0   6      227.88      230.50      6.66 o 
   6   0   6        0.20        2.20      1.97 o 
   7   0   6       97.64      124.97      8.23 o 
   8   0   6        1.11        0.35      2.68 o 
   0   1   6     1771.46     1657.23     28.36 o 
   1   1   6     3950.82     3624.09     61.28 o 
   2   1   6     3297.46     3315.82     57.46 o 
   3   1   6     2981.52     2943.45     51.49 o 
   4   1   6        9.66        8.60      0.97 o 
   5   1   6      151.98      155.14      3.45 o 
   6   1   6       47.36       58.41      2.97 o 
   7   1   6       30.32       26.96      2.05 o 
   8   1   6        4.27        3.61      1.72 o 
   0   2   6     3189.76     2751.50    112.34 o 
   1   2   6      782.32      654.33      6.74 o 
   2   2   6     1800.63     1867.49     34.38 o 
   3   2   6      716.72      754.99      8.51 o 
   4   2   6      384.09      395.05      9.82 o 
   5   2   6       32.54       34.08      1.62 o 
   6   2   6      261.13      266.03      7.31 o 
   7   2   6        1.56        3.47      1.84 o 
   8   2   6        4.88        6.10      1.69 o 
   0   3   6       13.93       14.52      0.95 o 
   1   3   6     1224.67     1167.47     14.81 o 
   2   3   6     2147.27     2357.63     40.46 o 
   3   3   6      340.58      357.35      4.77 o 
   4   3   6      186.42      188.58      3.51 o 
   5   3   6       36.72       39.50      1.22 o 
   6   3   6      123.61      157.86      6.44 o 
   7   3   6       10.70       11.58      1.74 o 
   8   3   6        7.23        4.60      1.73 o 
   0   4   6     4128.63     3937.04    222.08 o 
   1   4   6      228.33      242.42      3.04 o 
   2   4   6     2662.02     2787.09     52.06 o 
   3   4   6      173.48      163.13      2.65 o 
   4   4   6       66.62       85.68      3.25 o 
   5   4   6       43.45       47.42      1.73 o 
   6   4   6      132.22      130.97      6.33 o 
   7   4   6       16.47       16.79      2.12 o 
   8   4   6        1.42        1.03      1.97 o 
   0   5   6     2469.44     2510.46     57.73 o 
   1   5   6      681.17      684.56     12.58 o 
   2   5   6       87.74       91.57      1.42 o 
   3   5   6       94.38      114.97      2.65 o 
   4   5   6      692.23      716.58     11.95 o 
   5   5   6      452.61      461.53      8.79 o 
   6   5   6      332.24      344.47      9.08 o 
   7   5   6        6.68       11.92      2.31 o 
   8   5   6       18.38       18.72      3.32 o 
   0   6   6     7274.51     7508.65    346.59 o 
   1   6   6     3993.65     4157.22     93.12 o 
   2   6   6       22.28       21.89      0.75 o 
   3   6   6      347.75      406.37      7.08 o 
   4   6   6      379.12      371.86      6.32 o 
   5   6   6       77.09       81.62      2.57 o 
   6   6   6      147.51      154.04      4.71 o 
   7   6   6       89.12       98.18      6.35 o 
   8   6   6        0.21        1.29      2.18 o 
   0   7   6      173.52      173.92      2.96 o 
   1   7   6        6.43       10.97      0.71 o 
   2   7   6       48.37       56.11      1.51 o 
   3   7   6      242.60      259.44      4.22 o 
   4   7   6      201.85      209.23      6.15 o 
   5   7   6      439.59      455.56      9.30 o 
   6   7   6       82.15       73.40      3.34 o 
   7   7   6       26.69       27.57      2.75 o 
   8   7   6        0.58        0.13      2.42 o 
   0   8   6      392.48      368.97      6.40 o 
   1   8   6      209.26      231.21      3.06 o 
   2   8   6      168.58      155.93      3.43 o 
   3   8   6       70.60       66.83      2.02 o 
   4   8   6       69.99       79.23      3.28 o 
   5   8   6      191.39      181.41      7.12 o 
   6   8   6       42.50       35.72      2.80 o 
   7   8   6       11.80        9.66      2.08 o 
   8   8   6        8.77       12.05      3.78 o 
   0   9   6      118.40      119.04      3.00 o 
   1   9   6     1641.90     1679.66     27.68 o 
   2   9   6      349.87      361.17      5.25 o 
   3   9   6       74.04       62.76      2.10 o 
   4   9   6       72.48       77.51      2.26 o 
   5   9   6       26.13       19.52      1.89 o 
   6   9   6        4.28        1.82      1.07 o 
   7   9   6       28.60       32.02      2.73 o 
   0  10   6      915.84      911.49     18.75 o 
   1  10   6       60.49       47.33      1.68 o 
   2  10   6        8.87       11.46      0.97 o 
   3  10   6      152.22      181.28      3.61 o 
   4  10   6       45.17       50.66      2.15 o 
   5  10   6       63.42       69.27      3.36 o 
   6  10   6        9.74       10.13      1.33 o 
   7  10   6       15.51       16.11      2.47 o 
   0  11   6     1052.05     1004.00     22.38 o 
   1  11   6      159.62      144.65      3.16 o 
   2  11   6      505.49      551.73      9.73 o 
   3  11   6       90.96       93.87      2.95 o 
   4  11   6      100.84      105.42      3.74 o 
   5  11   6       23.09       26.30      1.93 o 
   6  11   6       27.83       25.66      2.54 o 
   7  11   6       12.87       14.81      2.48 o 
   0  12   6        1.92       -0.14      1.13 o 
   1  12   6       28.29       25.60      1.40 o 
   2  12   6       36.83       34.81      2.27 o 
   3  12   6        0.38       -0.20      1.02 o 
   4  12   6       59.08       61.91      3.00 o 
   5  12   6       28.83       31.71      2.21 o 
   6  12   6        0.98        2.50      1.45 o 
   7  12   6       21.49       17.69      3.03 o 
   0  13   6      323.32      315.97      8.86 o 
   1  13   6      190.79      200.13      4.17 o 
   2  13   6       15.21       13.91      1.41 o 
   3  13   6      108.29      107.08      3.75 o 
   4  13   6       85.40       85.15      4.18 o 
   5  13   6        1.05        2.58      1.41 o 
   6  13   6        4.24        4.04      1.66 o 
   0  14   6        1.75        4.51      1.57 o 
   1  14   6      367.80      371.10      7.53 o 
   2  14   6       54.97       59.03      3.30 o 
   3  14   6        1.66        2.63      1.21 o 
   4  14   6       54.64       59.91      3.25 o 
   5  14   6       16.68       18.00      2.24 o 
   6  14   6        8.36       10.29      2.01 o 
   0  15   6        1.07        2.50      2.00 o 
   1  15   6       23.22       23.69      1.71 o 
   2  15   6       90.03       79.54      3.11 o 
   3  15   6       46.19       59.30      3.40 o 
   4  15   6       11.42       11.52      1.91 o 
   5  15   6        6.62        7.68      1.88 o 
   0  16   6      188.94      188.98      7.65 o 
   1  16   6        3.88        5.12      1.44 o 
   2  16   6       15.63       11.71      1.69 o 
   3  16   6       25.80       27.37      2.58 o 
   4  16   6        1.97        3.79      1.68 o 
   5  16   6       15.38       16.50      2.27 o 
   0  17   6       63.62       55.73      3.91 o 
   1  17   6       34.52       29.05      2.29 o 
   2  17   6        4.59        5.51      1.80 o 
   3  17   6       37.04       39.44      3.05 o 
   4  17   6       27.59       29.77      3.00 o 
   0  18   6       10.17       11.98      3.07 o 
   1  18   6       10.37        9.52      1.96 o 
   2  18   6       20.10       18.91      2.29 o 
   3  18   6       13.99       16.64      3.03 o 
   4  18   6        2.16        0.39      2.05 o 
   0  19   6       36.82       32.46      3.85 o 
   1  19   6        9.16        8.80      2.00 o 
   2  19   6       20.41       16.66      3.00 o 
   3  19   6        2.23        1.00      1.89 o 
   0  20   6      110.46      103.96      7.27 o 
   1  20   6       31.30       30.81      3.41 o 
   1   0   7        8.13       11.31      0.54 o 
   2   0   7     1462.79     1508.22     28.47 o 
   3   0   7      261.53      335.99      9.12 o 
   4   0   7       21.27       19.42      1.73 o 
   5   0   7       56.41       58.56      3.88 o 
   6   0   7      441.10      411.38     16.33 o 
   7   0   7       57.57       54.19      4.94 o 
   8   0   7        4.52        5.61      2.44 o 
   0   1   7        0.50        0.37      0.32 o 
   1   1   7      244.08      237.88      2.86 o 
   2   1   7     3022.52     3123.09     52.45 o 
   3   1   7      480.38      451.04      7.28 o 
   4   1   7      239.07      241.26      4.54 o 
   5   1   7       44.14       39.04      1.79 o 
   6   1   7       25.04       27.95      1.99 o 
   7   1   7       32.94       27.20      2.57 o 
   8   1   7       12.33       11.40      2.17 o 
   0   2   7     2826.26     2575.04     50.92 o 
   1   2   7     1804.95     1705.34     21.40 o 
   2   2   7     1187.93     1191.56     14.93 o 
   3   2   7      475.30      482.45      5.21 o 
   4   2   7      304.68      298.85      4.36 o 
   5   2   7      251.91      264.13      5.79 o 
   6   2   7      253.15      242.69      7.62 o 
   7   2   7       18.16       17.12      1.96 o 
   8   2   7       12.12       10.96      2.42 o 
   0   3   7     2825.33     2884.64     78.39 o 
   1   3   7      114.18      109.78      1.55 o 
   2   3   7      586.70      672.98      8.17 o 
   3   3   7     1890.54     1942.25     31.91 o 
   4   3   7      722.02      592.19     29.45 o 
   5   3   7       46.92       52.42      1.64 o 
   6   3   7      121.14      120.12      5.41 o 
   7   3   7        4.51        6.33      1.93 o 
   8   3   7        2.81        2.44      1.80 o 
   0   4   7     3925.78     3903.82    110.13 o 
   1   4   7     1321.81     1391.75     20.51 o 
   2   4   7      282.84      300.30      4.58 o 
   3   4   7       40.34       60.64      1.81 o 
   4   4   7       23.45       32.50      1.47 o 
   5   4   7       69.50       88.22      3.59 o 
   6   4   7       11.69       14.12      1.26 o 
   7   4   7      206.40      198.99      6.23 o 
   8   4   7        9.93        7.13      2.06 o 
   0   5   7      686.33      737.56     13.35 o 
   1   5   7      284.91      326.00      4.15 o 
   2   5   7       60.65       85.54      2.01 o 
   3   5   7      209.96      232.65      4.78 o 
   4   5   7      195.40      210.80      4.01 o 
   5   5   7       61.59       70.47      2.24 o 
   6   5   7       20.81       24.78      1.54 o 
   7   5   7        1.21       -0.18      1.71 o 
   8   5   7       21.99       24.97      3.47 o 
   0   6   7      989.82     1137.31     23.11 o 
   1   6   7      983.60     1029.70     15.55 o 
   2   6   7      638.04      683.98      7.62 o 
   3   6   7     1018.36      973.34     12.95 o 
   4   6   7      145.54      142.30      3.13 o 
   5   6   7       66.42       55.54      2.23 o 
   6   6   7       11.24       20.98      2.15 o 
   7   6   7        1.93        1.47      1.95 o 
   8   6   7        7.13        4.08      2.55 o 
   0   7   7      127.74      112.07      3.28 o 
   1   7   7       27.21       34.82      0.76 o 
   2   7   7      247.11      270.64      3.59 o 
   3   7   7       84.91       83.16      2.38 o 
   4   7   7       18.44       15.14      1.13 o 
   5   7   7      531.66      550.89     10.93 o 
   6   7   7        7.55        7.46      1.50 o 
   7   7   7       18.60       20.88      3.94 o 
   8   7   7       22.03       23.47      4.29 o 
   0   8   7        5.57        9.71      0.98 o 
   1   8   7      522.51      538.29      6.94 o 
   2   8   7      357.58      369.75      5.12 o 
   3   8   7      142.60      147.01      3.59 o 
   4   8   7       97.66       95.96      2.39 o 
   5   8   7       15.90       14.84      2.52 o 
   6   8   7      145.85      115.12     10.88 o 
   7   8   7      184.26      192.61      6.70 o 
   8   8   7       32.47       40.98      4.55 o 
   0   9   7      217.84      203.10      4.82 o 
   1   9   7      664.55      687.65      9.60 o 
   2   9   7       71.06       63.75      2.03 o 
   3   9   7      111.38      106.92      2.88 o 
   4   9   7      249.09      243.88      4.82 o 
   5   9   7      287.15      308.49      6.93 o 
   6   9   7       35.35       29.95      3.51 o 
   7   9   7       50.95       53.63      3.29 o 
   0  10   7       30.23       33.14      1.59 o 
   1  10   7      108.14      111.42      2.15 o 
   2  10   7       14.19       11.01      0.91 o 
   3  10   7      157.31      161.88      3.87 o 
   4  10   7      107.69       96.54      3.34 o 
   5  10   7      109.96      105.69      4.86 o 
   6  10   7       64.53       74.27      2.78 o 
   7  10   7       56.91       53.78      3.67 o 
   0  11   7      222.86      216.89      6.12 o 
   1  11   7       10.48       13.02      1.00 o 
   2  11   7      709.34      752.26     12.75 o 
   3  11   7      135.16      145.58      3.60 o 
   4  11   7      423.26      419.86      9.29 o 
   5  11   7        1.81        2.10      1.23 o 
   6  11   7      101.71      121.54      8.10 o 
   7  11   7       19.02       16.44      2.65 o 
   0  12   7      192.38      178.87      4.64 o 
   1  12   7      175.20      182.81      3.57 o 
   2  12   7      228.15      233.27      4.54 o 
   3  12   7      257.29      255.86      5.76 o 
   4  12   7      226.70      236.81      5.60 o 
   5  12   7        5.27        2.55      1.47 o 
   6  12   7       24.18       19.09      1.84 o 
   7  12   7        7.28        7.27      2.65 o 
   0  13   7       70.64       79.95      3.71 o 
   1  13   7       90.23       80.62      2.81 o 
   2  13   7      132.69      141.27      4.08 o 
   3  13   7      158.33      159.28      3.96 o 
   4  13   7       29.51       29.23      2.13 o 
   5  13   7       17.73       18.84      2.29 o 
   6  13   7       73.19       78.14      5.35 o 
   0  14   7        2.63        2.43      1.38 o 
   1  14   7       77.25       73.10      2.44 o 
   2  14   7      409.00      402.08      8.86 o 
   3  14   7       38.91       33.20      2.13 o 
   4  14   7       34.71       30.39      2.26 o 
   5  14   7        0.04       -0.67      1.50 o 
   6  14   7        0.94        2.08      1.48 o 
   0  15   7       49.61       52.12      3.06 o 
   1  15   7       31.12       27.87      1.95 o 
   2  15   7        3.35        1.57      1.43 o 
   3  15   7       14.00       15.75      1.98 o 
   4  15   7       12.23       15.04      1.94 o 
   5  15   7       32.18       33.91      3.05 o 
   0  16   7       28.72       22.46      2.52 o 
   1  16   7       26.68       25.92      2.19 o 
   2  16   7        1.41        2.93      1.38 o 
   3  16   7        7.36        6.35      1.59 o 
   4  16   7       13.87       12.28      2.24 o 
   5  16   7       13.59       13.45      2.58 o 
   0  17   7       16.65       14.61      2.65 o 
   1  17   7       20.57       20.39      1.93 o 
   2  17   7       12.95       11.36      2.17 o 
   3  17   7        0.18       -0.33      1.46 o 
   4  17   7       18.98       14.17      2.44 o 
   0  18   7        8.00        8.55      2.78 o 
   1  18   7       55.23       56.72      3.07 o 
   2  18   7       45.55       48.71      3.66 o 
   3  18   7        8.57        6.76      2.38 o 
   0  19   7       29.04       20.85      3.19 o 
   1  19   7        1.83        1.04      1.63 o 
   2  19   7       21.34       22.61      2.99 o 
   0  20   7       56.23       51.45      5.42 o 
   0   0   8     1098.58     1036.98     21.29 o 
   1   0   8        5.61        4.60      0.56 o 
   2   0   8       10.84       17.11      0.85 o 
   3   0   8     2243.25     2048.80     46.89 o 
   4   0   8      479.29      563.96     11.78 o 
   5   0   8       49.91       67.65      3.48 o 
   6   0   8        5.88        3.20      2.57 o 
   7   0   8       24.54       18.59      4.35 o 
   8   0   8        1.01        0.58      2.19 o 
   0   1   8     4047.29     3881.18     89.83 o 
   1   1   8     2327.07     2259.00     32.48 o 
   2   1   8     1018.47     1064.03     12.42 o 
   3   1   8       71.11       52.04      1.74 o 
   4   1   8       56.96       62.93      2.30 o 
   5   1   8      149.93      145.47      3.67 o 
   6   1   8        2.30        3.72      1.40 o 
   7   1   8       12.35        9.27      1.99 o 
   8   1   8        8.84        9.72      2.08 o 
   0   2   8     2588.84     2427.52     47.88 o 
   1   2   8      803.45      834.91     11.17 o 
   2   2   8     2498.68     2438.08     35.30 o 
   3   2   8        9.41       14.59      0.69 o 
   4   2   8      146.80      145.83      2.63 o 
   5   2   8       69.60       78.78      2.91 o 
   6   2   8       60.43       53.61      2.98 o 
   7   2   8        0.72       -0.28      1.39 o 
   8   2   8       25.16       26.35      2.57 o 
   0   3   8     4412.39     4422.03    154.67 o 
   1   3   8      312.64      266.60      5.37 o 
   2   3   8     2803.26     2883.41     48.86 o 
   3   3   8      116.63      126.68      1.94 o 
   4   3   8       96.25       95.81      2.43 o 
   5   3   8      223.99      217.09      4.14 o 
   6   3   8       10.97       11.10      1.59 o 
   7   3   8       28.83       31.14      2.45 o 
   8   3   8       27.34       29.34      2.91 o 
   0   4   8      477.00      431.03      6.08 o 
   1   4   8      889.19      912.70     12.16 o 
   2   4   8     1926.08     2123.93     36.27 o 
   3   4   8      666.89      640.89      9.10 o 
   4   4   8       43.84       35.81      1.09 o 
   5   4   8       31.20       30.21      1.41 o 
   6   4   8      144.45      150.83      3.49 o 
   7   4   8       19.96       22.93      2.25 o 
   8   4   8        4.41        3.37      1.84 o 
   0   5   8      152.28      160.52      2.55 o 
   1   5   8      601.36      636.84      7.94 o 
   2   5   8     1702.02     1865.23     33.60 o 
   3   5   8       90.81       74.73      1.78 o 
   4   5   8       88.34       88.95      2.70 o 
   5   5   8      488.16      475.79      9.31 o 
   6   5   8       97.75      108.52      3.48 o 
   7   5   8        3.84        3.34      1.65 o 
   8   5   8       12.32       10.41      2.86 o 
   0   6   8     3206.09     3100.38    141.53 o 
   1   6   8      371.96      412.32      5.61 o 
   2   6   8      198.85      209.21      2.52 o 
   3   6   8       63.89       70.54      2.16 o 
   4   6   8      197.72      200.77      5.30 o 
   5   6   8      148.74      155.84      4.49 o 
   6   6   8      113.82      116.53      4.02 o 
   7   6   8       47.41       52.79      3.57 o 
   8   6   8        9.09        4.11      3.23 o 
   0   7   8      440.68      456.75      8.90 o 
   1   7   8      275.54      273.36      5.00 o 
   2   7   8     1120.18     1090.49     14.51 o 
   3   7   8      390.55      411.00      5.87 o 
   4   7   8      135.11      138.86      3.01 o 
   5   7   8      390.02      417.81      9.45 o 
   6   7   8       36.06       28.82      2.54 o 
   7   7   8      115.37      135.01      7.17 o 
   8   7   8       37.52       27.88      4.09 o 
   0   8   8       21.34       21.53      1.25 o 
   1   8   8      441.89      415.13      5.37 o 
   2   8   8      288.89      258.03      3.16 o 
   3   8   8      118.83      122.36      2.31 o 
   4   8   8      196.64      212.74      5.07 o 
   5   8   8       37.80       37.87      2.09 o 
   6   8   8        7.83        7.24      1.96 o 
   7   8   8       23.92       20.97      5.25 o 
   0   9   8      334.18      339.73      7.17 o 
   1   9   8      107.28      112.83      2.10 o 
   2   9   8      133.07      112.98      2.27 o 
   3   9   8      288.35      265.21      4.58 o 
   4   9   8      149.86      174.12      5.05 o 
   5   9   8      133.87      137.72      4.15 o 
   6   9   8      169.11      191.35      5.69 o 
   7   9   8       36.33       34.16      4.46 o 
   0  10   8      104.37       89.78      2.61 o 
   1  10   8      152.11      155.07      3.10 o 
   2  10   8      146.90      139.15      2.60 o 
   3  10   8      192.96      192.27      4.20 o 
   4  10   8       23.91       14.54      1.61 o 
   5  10   8      180.59      169.70      4.55 o 
   6  10   8       87.70       91.75      4.52 o 
   7  10   8       22.29       20.33      3.34 o 
   0  11   8       11.62        7.21      1.41 o 
   1  11   8      125.04      124.54      3.14 o 
   2  11   8      106.30       98.28      2.40 o 
   3  11   8      290.82      271.69      4.98 o 
   4  11   8       46.92       49.55      2.84 o 
   5  11   8       17.13       17.77      1.78 o 
   6  11   8        5.35        5.49      1.51 o 
   7  11   8       18.71       17.50      2.54 o 
   0  12   8      498.65      474.32     10.90 o 
   1  12   8       52.19       45.38      1.82 o 
   2  12   8       90.80       94.88      3.53 o 
   3  12   8      442.33      440.64      8.98 o 
   4  12   8       64.55       66.73      3.59 o 
   5  12   8       30.51       34.88      2.30 o 
   6  12   8       15.98       13.99      2.09 o 
   0  13   8      203.46      205.91      6.52 o 
   1  13   8       64.00       64.20      2.33 o 
   2  13   8       44.99       40.46      1.88 o 
   3  13   8       23.48       22.14      1.87 o 
   4  13   8       38.82       36.67      2.18 o 
   5  13   8       22.06       23.01      2.19 o 
   6  13   8        0.67        1.21      1.41 o 
   0  14   8       18.40       16.83      1.87 o 
   1  14   8       61.44       52.32      2.67 o 
   2  14   8       25.87       26.90      1.71 o 
   3  14   8       36.42       34.01      1.89 o 
   4  14   8       46.73       45.87      2.52 o 
   5  14   8       16.94        9.35      1.65 o 
   6  14   8        4.91        4.30      2.38 o 
   0  15   8       48.68       46.55      3.28 o 
   1  15   8       65.18       70.05      3.21 o 
   2  15   8        6.62        6.97      1.58 o 
   3  15   8       35.92       28.57      2.20 o 
   4  15   8        9.70        7.09      1.94 o 
   5  15   8        2.46        0.78      1.52 o 
   0  16   8      131.22      125.73      5.16 o 
   1  16   8       86.07       95.96      4.01 o 
   2  16   8       78.93       84.55      4.76 o 
   3  16   8        2.08        3.93      1.54 o 
   4  16   8        1.10        6.65      3.01 o 
   5  16   8        8.47       11.20      2.61 o 
   0  17   8      124.70      126.29      5.61 o 
   1  17   8       38.22       32.14      2.36 o 
   2  17   8       10.22       11.44      1.89 o 
   3  17   8       33.89       26.90      3.36 o 
   4  17   8        6.46        7.45      2.71 o 
   0  18   8        1.79        2.48      2.72 o 
   1  18   8       23.48       18.49      2.38 o 
   2  18   8        1.35       -0.24      1.66 o 
   3  18   8        4.86        3.74      2.29 o 
   0  19   8        3.32        2.48      2.37 o 
   1  19   8       19.86       19.59      2.73 o 
   2  19   8        1.15        3.30      2.00 o 
   1   0   9     3418.76     3738.11     95.67 o 
   2   0   9      123.53      151.88      3.43 o 
   3   0   9      417.96      369.80      7.11 o 
   4   0   9       46.72       56.66      4.41 o 
   5   0   9       42.24       46.14      3.47 o 
   6   0   9       70.76       62.33      4.26 o 
   7   0   9       18.84       18.46      3.61 o 
   8   0   9       19.45       19.63      3.72 o 
   0   1   9      867.12      860.22     16.11 o 
   1   1   9      814.37      807.21     12.89 o 
   2   1   9      324.30      349.11      3.45 o 
   3   1   9      343.83      331.77      5.74 o 
   4   1   9      676.64      715.96     10.80 o 
   5   1   9      165.51      150.77      4.75 o 
   6   1   9       71.93       90.96      3.71 o 
   7   1   9       85.04       91.97      4.66 o 
   8   1   9        2.51        3.11      1.82 o 
   0   2   9      655.78      742.01     10.32 o 
   1   2   9     1534.09     1481.69     18.19 o 
   2   2   9      204.24      236.49      3.30 o 
   3   2   9      698.86      706.01      7.95 o 
   4   2   9       28.37       30.65      1.40 o 
   5   2   9      111.73       93.10      3.92 o 
   6   2   9       80.99       86.07      3.73 o 
   7   2   9       76.85       82.01      4.92 o 
   8   2   9       24.64       22.06      2.80 o 
   0   3   9     9924.49     8234.43    747.54 o 
   1   3   9      508.00      522.90      7.43 o 
   2   3   9      550.85      543.23      6.29 o 
   3   3   9       85.15      100.19      1.66 o 
   4   3   9       54.29       50.93      1.21 o 
   5   3   9       31.42       30.95      1.79 o 
   6   3   9        9.54       10.77      2.01 o 
   7   3   9       49.56       46.69      3.29 o 
   8   3   9       16.92       18.54      3.20 o 
   0   4   9      455.84      429.19      8.31 o 
   1   4   9     4381.10     4344.52    105.01 o 
   2   4   9      862.72      798.86     11.12 o 
   3   4   9      398.06      415.38      5.69 o 
   4   4   9      242.54      232.39      3.28 o 
   5   4   9       53.98       48.13      2.05 o 
   6   4   9       85.47       81.46      4.52 o 
   7   4   9       38.53       49.12      4.46 o 
   8   4   9       20.71       22.80      3.16 o 
   0   5   9      502.78      469.72      7.41 o 
   1   5   9      159.14      162.31      2.41 o 
   2   5   9       38.40       45.16      1.82 o 
   3   5   9      403.06      415.68      5.36 o 
   4   5   9       63.28       61.33      2.41 o 
   5   5   9      241.88      248.39      5.90 o 
   6   5   9       62.26       73.71      2.96 o 
   7   5   9       85.68       89.39      4.07 o 
   8   5   9       18.40       14.06      3.14 o 
   0   6   9       56.99       70.02      3.14 o 
   1   6   9      195.08      219.65      3.22 o 
   2   6   9       14.03       12.62      1.01 o 
   3   6   9      565.44      579.07      7.72 o 
   4   6   9       29.64       31.87      1.67 o 
   5   6   9      214.13      197.74     10.11 o 
   6   6   9       78.15       88.57      5.16 o 
   7   6   9       54.37       53.74      4.11 o 
   8   6   9        9.95        5.59      2.76 o 
   0   7   9       17.47       19.09      1.94 o 
   1   7   9      309.73      311.75      4.57 o 
   2   7   9      166.80      184.63      4.28 o 
   3   7   9      258.03      247.67      5.26 o 
   4   7   9      810.90      844.17     18.35 o 
   5   7   9       21.69       17.54      1.87 o 
   6   7   9      234.05      215.93      6.02 o 
   7   7   9      186.93      187.09     10.00 o 
   0   8   9       41.69       44.69      2.63 o 
   1   8   9      155.71      168.72      4.12 o 
   2   8   9       78.58       70.89      1.78 o 
   3   8   9      288.86      309.69      5.29 o 
   4   8   9       18.60       20.83      1.64 o 
   5   8   9      137.73      146.76      4.13 o 
   6   8   9      131.76      137.17      4.96 o 
   7   8   9       50.03       53.42      6.62 o 
   0   9   9       12.78       19.24      1.60 o 
   1   9   9      198.48      216.01      3.81 o 
   2   9   9      891.19      893.15     12.99 o 
   3   9   9      671.12      674.30     10.92 o 
   4   9   9      480.59      500.65      9.56 o 
   5   9   9      324.55      320.34      7.04 o 
   6   9   9       75.11       73.41      3.71 o 
   7   9   9       13.40       14.52      3.24 o 
   0  10   9      277.11      276.04      6.59 o 
   1  10   9      520.36      533.59      7.82 o 
   2  10   9      185.75      186.07      4.17 o 
   3  10   9       41.31       45.47      1.84 o 
   4  10   9      225.97      203.73      4.67 o 
   5  10   9       78.54       82.92      3.58 o 
   6  10   9       19.41       16.19      2.11 o 
   7  10   9       31.85       28.70      3.25 o 
   0  11   9      222.95      230.25      7.22 o 
   1  11   9      345.23      334.08      5.40 o 
   2  11   9       20.40       17.45      1.09 o 
   3  11   9      218.31      219.65      5.54 o 
   4  11   9       78.87       81.24      3.58 o 
   5  11   9        4.59        5.52      1.80 o 
   6  11   9       19.77       13.94      1.61 o 
   7  11   9       32.33       29.28      4.71 o 
   0  12   9       93.12       89.63      3.65 o 
   1  12   9      274.80      270.72      5.21 o 
   2  12   9       69.33       66.71      2.74 o 
   3  12   9       72.00       70.79      2.36 o 
   4  12   9       31.14       32.47      1.66 o 
   5  12   9       53.87       58.02      3.49 o 
   6  12   9       20.69       18.53      1.90 o 
   0  13   9        4.50        2.21      2.28 o 
   1  13   9        5.16        7.39      1.44 o 
   2  13   9      257.76      249.37      5.60 o 
   3  13   9       37.06       34.61      1.95 o 
   4  13   9       58.55       49.97      2.39 o 
   5  13   9        1.50        2.43      1.67 o 
   6  13   9        9.54        9.21      2.76 o 
   0  14   9        4.44        5.16      1.50 o 
   1  14   9      338.31      336.74      7.24 o 
   2  14   9       53.15       48.16      3.43 o 
   3  14   9       17.04       13.35      1.50 o 
   4  14   9        4.18        4.00      1.80 o 
   5  14   9        5.87        4.78      2.01 o 
   0  15   9       30.57       25.44      2.61 o 
   1  15   9       44.95       40.97      2.53 o 
   2  15   9        1.38        2.48      1.45 o 
   3  15   9       23.98       23.14      1.88 o 
   4  15   9        8.03        9.22      1.95 o 
   5  15   9       11.07       14.64      3.16 o 
   0  16   9       51.17       55.51      6.85 o 
   1  16   9       48.76       53.70      2.84 o 
   2  16   9        5.67        3.26      1.54 o 
   3  16   9        5.42        5.91      1.95 o 
   4  16   9       10.83        9.05      2.61 o 
   0  17   9       19.70       19.29      3.38 o 
   1  17   9        8.63        8.35      1.72 o 
   2  17   9        2.78        0.50      1.67 o 
   3  17   9        8.09        8.26      2.64 o 
   4  17   9        0.84        2.94      2.60 o 
   0  18   9        8.66        5.81      2.21 o 
   1  18   9       34.77       36.21      3.02 o 
   2  18   9       20.24       20.27      2.92 o 
   3  18   9        4.34        6.93      2.69 o 
   0  19   9       20.34       14.91      4.54 o 
   1  19   9       12.52        9.21      2.01 o 
   0   0  10      137.94      131.60      6.49 o 
   1   0  10     1208.15     1386.63     28.54 o 
   2   0  10      119.25      114.64      3.20 o 
   3   0  10       61.20       80.26      2.69 o 
   4   0  10        0.14        0.58      1.33 o 
   5   0  10       41.65       35.12      2.86 o 
   6   0  10       30.98       29.33      2.73 o 
   7   0  10       22.27       16.53      2.87 o 
   8   0  10       24.51       26.27      5.05 o 
   0   1  10        6.18        6.22      0.62 o 
   1   1  10       78.46       86.16      1.99 o 
   2   1  10      122.77      145.39      1.81 o 
   3   1  10      443.46      489.37      6.23 o 
   4   1  10      244.75      215.74      7.33 o 
   5   1  10      338.58      323.50      6.99 o 
   6   1  10       84.21       82.84      3.28 o 
   7   1  10       33.27       29.29      3.43 o 
   8   1  10        8.40        8.00      2.92 o 
   0   2  10      398.25      471.09      5.48 o 
   1   2  10      428.60      430.04      5.83 o 
   2   2  10      343.54      368.67      4.36 o 
   3   2  10      116.06      115.40      1.57 o 
   4   2  10      615.75      614.07      9.17 o 
   5   2  10       74.88       71.95      3.27 o 
   6   2  10       88.65       83.79      3.64 o 
   7   2  10       36.33       35.37      2.69 o 
   8   2  10       19.21       24.90      3.19 o 
   0   3  10       92.04       69.25      2.46 o 
   1   3  10      682.86      621.10      9.43 o 
   2   3  10      742.49      729.28     10.83 o 
   3   3  10      258.95      258.94      3.31 o 
   4   3  10      238.56      234.22      3.66 o 
   5   3  10       34.33       30.75      2.59 o 
   6   3  10       93.74       93.41      3.48 o 
   7   3  10       19.31       25.42      2.38 o 
   8   3  10       71.33       72.81      7.86 o 
   0   4  10      908.25      826.71     16.51 o 
   1   4  10      139.97      129.85      2.92 o 
   2   4  10      102.47      114.47      3.16 o 
   3   4  10        4.01        3.26      0.63 o 
   4   4  10      132.02      125.78      2.40 o 
   5   4  10       64.60       47.13      5.14 o 
   6   4  10      191.33      185.53      5.25 o 
   7   4  10       82.31       97.33      4.06 o 
   8   4  10       33.45       33.59      3.55 o 
   0   5  10      438.94      439.63      6.81 o 
   1   5  10      403.83      451.52      6.96 o 
   2   5  10       45.85       41.77      2.30 o 
   3   5  10      145.96      142.36      1.84 o 
   4   5  10      366.77      391.61      7.09 o 
   5   5  10      208.56      174.26     10.70 o 
   6   5  10       23.20       21.09      1.53 o 
   7   5  10       62.05       63.30      3.74 o 
   8   5  10       32.57       27.57      3.11 o 
   0   6  10       76.33       83.15      2.07 o 
   1   6  10       34.31       38.87      1.34 o 
   2   6  10        5.55        9.40      1.08 o 
   3   6  10      142.87      140.93      2.41 o 
   4   6  10      236.88      253.08      4.97 o 
   5   6  10       47.47       41.94      1.74 o 
   6   6  10        0.60        0.89      1.76 o 
   7   6  10       21.90       20.00      3.04 o 
   0   7  10      727.60      765.79     13.98 o 
   1   7  10      185.80      181.83      3.42 o 
   2   7  10       40.66       52.92      2.19 o 
   3   7  10      280.75      313.75      8.33 o 
   4   7  10      404.12      408.01      6.71 o 
   5   7  10       13.64       14.34      1.50 o 
   6   7  10       62.39       63.93      3.29 o 
   7   7  10       18.07       17.90      2.50 o 
   0   8  10       23.36       18.29      1.54 o 
   1   8  10      785.46      768.67     12.64 o 
   2   8  10      877.25      825.46     14.33 o 
   3   8  10       45.19       46.13      1.11 o 
   4   8  10       25.87       19.16      1.45 o 
   5   8  10      103.82      114.25      3.55 o 
   6   8  10       89.48       85.19      4.18 o 
   7   8  10       40.47       45.18      4.09 o 
   0   9  10      629.53      576.51     10.13 o 
   1   9  10      172.85      192.85      3.25 o 
   2   9  10      357.55      347.14      7.13 o 
   3   9  10        7.94        5.69      1.16 o 
   4   9  10      323.37      323.79      6.92 o 
   5   9  10      170.76      163.22      4.83 o 
   6   9  10       28.75       26.83      3.21 o 
   7   9  10        1.29        2.78      1.85 o 
   0  10  10        0.49        1.32      1.03 o 
   1  10  10      239.54      239.47      7.13 o 
   2  10  10      592.91      565.49     12.27 o 
   3  10  10       53.30       49.82      1.57 o 
   4  10  10      247.05      269.50      5.45 o 
   5  10  10      177.75      195.57      5.42 o 
   6  10  10        4.69        5.73      1.22 o 
   7  10  10       11.13        8.57      3.13 o 
   0  11  10      129.47      126.31      5.15 o 
   1  11  10      250.65      262.15      5.98 o 
   2  11  10      726.51      722.48     11.01 o 
   3  11  10       17.07       12.35      2.30 o 
   4  11  10       42.27       47.88      2.40 o 
   5  11  10       19.34       20.18      2.15 o 
   6  11  10       26.75       25.80      2.95 o 
   0  12  10      147.22      147.09      6.21 o 
   1  12  10      395.62      399.95      8.42 o 
   2  12  10        0.22        0.20      0.95 o 
   3  12  10       89.85       81.91      3.05 o 
   4  12  10       38.84       27.82      2.48 o 
   5  12  10       24.15       23.33      2.01 o 
   6  12  10       47.86       49.56      4.34 o 
   0  13  10        4.02        2.87      1.98 o 
   1  13  10       53.83       44.16      2.54 o 
   2  13  10       87.63       93.24      2.45 o 
   3  13  10       97.71       83.48      4.52 o 
   4  13  10        7.76        6.43      1.38 o 
   5  13  10       24.93       24.75      2.89 o 
   6  13  10       29.51       25.89      3.65 o 
   0  14  10      152.14      140.48      6.50 o 
   1  14  10       35.05       36.29      2.54 o 
   2  14  10        7.93        6.46      1.25 o 
   3  14  10       32.52       29.58      1.76 o 
   4  14  10        9.37        9.47      1.66 o 
   5  14  10        6.35        7.48      2.42 o 
   0  15  10       35.46       37.13      3.07 o 
   1  15  10        4.87        4.70      1.41 o 
   2  15  10        9.74        9.43      1.34 o 
   3  15  10        9.70        7.52      1.26 o 
   4  15  10        8.93       15.06      2.44 o 
   5  15  10        3.14        3.55      2.37 o 
   0  16  10        1.78        2.94      2.01 o 
   1  16  10        4.93        4.96      1.57 o 
   2  16  10       10.36       12.43      2.27 o 
   3  16  10        5.32        6.11      2.17 o 
   4  16  10        0.21        1.24      1.84 o 
   0  17  10        9.78       11.32      2.65 o 
   1  17  10       37.34       35.60      3.33 o 
   2  17  10       11.68       13.37      2.68 o 
   3  17  10        0.15        1.97      2.12 o 
   0  18  10       51.50       59.69      5.00 o 
   1  18  10       25.76       23.59      2.70 o 
   2  18  10       20.66       24.16      3.18 o 
   0  19  10        3.39        6.34      3.93 o 
   1   0  11      517.20      621.93     12.75 o 
   2   0  11     1229.76     1248.39     22.56 o 
   3   0  11        2.77        3.52      1.44 o 
   4   0  11      224.10      255.04     11.86 o 
   5   0  11       47.90       38.84      3.24 o 
   6   0  11       29.57       28.96      3.20 o 
   7   0  11        2.32        4.00      2.27 o 
   8   0  11        2.23        6.60      5.08 o 
   0   1  11      187.52      191.47      3.58 o 
   1   1  11      650.98      645.02      8.55 o 
   2   1  11        4.46        5.41      0.56 o 
   3   1  11      236.63      237.53      5.11 o 
   4   1  11       48.09       51.96      2.38 o 
   5   1  11      564.50      520.97     10.82 o 
   6   1  11       50.33       47.51      3.20 o 
   7   1  11        4.22        2.60      1.72 o 
   8   1  11       35.39       35.10      3.61 o 
   0   2  11     1478.49     1436.40     22.25 o 
   1   2  11       22.11       26.39      0.75 o 
   2   2  11       59.72       59.28      1.39 o 
   3   2  11      316.83      290.19      3.42 o 
   4   2  11      407.61      406.89      6.00 o 
   5   2  11      181.72      171.71      4.64 o 
   6   2  11      112.73      119.45      4.12 o 
   7   2  11        1.20        0.55      1.62 o 
   8   2  11       21.26       15.50      2.83 o 
   0   3  11        3.20        4.16      0.61 o 
   1   3  11       69.50       69.18      2.55 o 
   2   3  11       78.68       72.33      1.13 o 
   3   3  11      152.19      166.34      2.58 o 
   4   3  11      357.33      368.53      5.50 o 
   5   3  11       67.18       62.69      1.78 o 
   6   3  11       37.56       34.97      2.57 o 
   7   3  11       18.16       20.80      2.38 o 
   8   3  11       10.60       11.66      2.39 o 
   0   4  11      171.33      127.09      3.37 o 
   1   4  11       95.06       89.54      1.89 o 
   2   4  11      115.45       99.18      2.45 o 
   3   4  11      207.15      234.06      2.97 o 
   4   4  11       45.59       46.05      1.39 o 
   5   4  11       76.54       66.73      4.58 o 
   6   4  11       82.33       79.54      3.12 o 
   7   4  11       14.04       16.25      2.17 o 
   8   4  11       15.13        8.90      2.67 o 
   0   5  11      209.51      212.81      5.72 o 
   1   5  11      720.94      685.18      9.92 o 
   2   5  11      376.09      396.68      6.98 o 
   3   5  11      411.59      389.11      7.19 o 
   4   5  11      629.85      604.44      8.97 o 
   5   5  11      219.51      187.99      7.68 o 
   6   5  11       34.02       32.22      1.93 o 
   7   5  11       71.32       76.40      5.58 o 
   0   6  11      753.06      744.71     13.16 o 
   1   6  11      783.53      770.97     11.02 o 
   2   6  11      306.06      303.87      5.70 o 
   3   6  11      381.21      392.18      7.42 o 
   4   6  11       33.16       30.09      1.18 o 
   5   6  11      193.55      185.85      6.12 o 
   6   6  11      161.38      175.04      5.56 o 
   7   6  11       38.13       41.95      3.62 o 
   0   7  11       84.37       95.07      2.31 o 
   1   7  11      198.32      216.42      3.94 o 
   2   7  11      197.95      210.34      4.27 o 
   3   7  11      757.18      722.88     13.18 o 
   4   7  11       72.13       74.26      1.85 o 
   5   7  11       15.08       13.44      1.10 o 
   6   7  11       42.37       40.30      2.48 o 
   7   7  11       32.13       29.97      2.86 o 
   0   8  11       16.82       19.73      1.07 o 
   1   8  11      177.39      179.82      3.40 o 
   2   8  11       86.93       97.37      2.89 o 
   3   8  11      364.94      372.87      8.18 o 
   4   8  11       12.89       12.33      1.11 o 
   5   8  11        1.00        0.27      1.04 o 
   6   8  11        6.01        3.27      1.37 o 
   7   8  11       62.67       64.72      3.92 o 
   0   9  11      663.97      651.64     15.21 o 
   1   9  11      457.16      480.20      9.31 o 
   2   9  11      151.07      136.12      3.61 o 
   3   9  11       45.34       45.84      2.49 o 
   4   9  11       39.52       35.70      1.32 o 
   5   9  11       24.44       24.39      1.52 o 
   6   9  11       26.78       24.82      2.07 o 
   7   9  11       55.27       58.11      7.72 o 
   0  10  11      293.16      306.34     12.99 o 
   1  10  11      108.71      104.94      3.42 o 
   2  10  11        5.23        4.28      1.23 o 
   3  10  11      210.55      214.60      5.48 o 
   4  10  11       54.93       46.92      1.54 o 
   5  10  11       10.53        7.96      1.04 o 
   6  10  11        5.70        2.46      2.04 o 
   0  11  11      268.46      269.56      5.75 o 
   1  11  11      244.79      267.78      4.47 o 
   2  11  11       71.93       77.25      3.52 o 
   3  11  11      145.99      134.01      4.62 o 
   4  11  11       18.59       15.89      1.72 o 
   5  11  11        7.45        8.31      2.21 o 
   6  11  11       49.25       57.23      4.08 o 
   0  12  11        0.94        1.92      1.74 o 
   1  12  11       93.65       93.93      3.82 o 
   2  12  11       29.85       29.61      1.60 o 
   3  12  11       63.69       60.04      2.37 o 
   4  12  11      154.17      143.34      4.19 o 
   5  12  11        9.46        7.45      2.11 o 
   6  12  11       59.35       65.75      4.67 o 
   0  13  11       75.42       67.41      3.43 o 
   1  13  11       56.27       55.29      2.34 o 
   2  13  11       80.04       81.61      3.04 o 
   3  13  11       17.62       12.00      1.91 o 
   4  13  11        0.00       -0.81      1.73 o 
   5  13  11        3.12        4.65      2.19 o 
   0  14  11       46.75       40.29      3.87 o 
   1  14  11        0.68        0.85      1.18 o 
   2  14  11       89.41       97.59      3.65 o 
   3  14  11       34.71       29.83      3.33 o 
   4  14  11       20.74       17.44      2.55 o 
   5  14  11        9.03       10.59      2.79 o 
   0  15  11        9.51        9.94      2.00 o 
   1  15  11        5.29        6.40      1.52 o 
   2  15  11      210.38      185.13      8.14 o 
   3  15  11        5.77        2.48      1.84 o 
   4  15  11       10.75       16.44      2.63 o 
   0  16  11       59.82       55.35      5.19 o 
   1  16  11       35.61       38.22      2.62 o 
   2  16  11       32.17       29.91      3.48 o 
   3  16  11       10.06       11.19      2.34 o 
   4  16  11       19.02       15.37      2.87 o 
   0  17  11       75.29       86.65      5.53 o 
   1  17  11       16.30       19.42      3.08 o 
   2  17  11        9.73       10.40      2.45 o 
   3  17  11        3.88        5.51      2.23 o 
   0  18  11        0.01        0.03      2.58 o 
   1  18  11        1.54        1.72      2.03 o 
   2  18  11       30.21       30.44      3.55 o 
   0   0  12      209.66      166.08      4.13 o 
   1   0  12      111.86      120.47      2.45 o 
   2   0  12       93.70      111.63      2.43 o 
   3   0  12        6.13       14.82      1.63 o 
   4   0  12      184.90      194.65      4.60 o 
   5   0  12       30.93       22.54      2.46 o 
   6   0  12        9.32        5.00      2.20 o 
   7   0  12       28.89       29.16      4.89 o 
   8   0  12       27.60       26.80      6.14 o 
   0   1  12      323.21      323.27      4.59 o 
   1   1  12      545.13      525.30      6.31 o 
   2   1  12       92.98       80.21      1.40 o 
   3   1  12       62.00       57.26      1.37 o 
   4   1  12      178.47      181.46      3.72 o 
   5   1  12      230.53      211.45      5.90 o 
   6   1  12       22.05       22.58      2.19 o 
   7   1  12        1.58        3.36      1.66 o 
   8   1  12       12.24       12.39      2.67 o 
   0   2  12      709.39      720.22     10.90 o 
   1   2  12      262.45      246.98      3.59 o 
   2   2  12      154.25      127.89      2.44 o 
   3   2  12      314.52      341.54      4.89 o 
   4   2  12       88.39       96.12      2.11 o 
   5   2  12      240.99      214.46      4.80 o 
   6   2  12       34.75       33.14      2.18 o 
   7   2  12       35.22       30.00      2.52 o 
   0   3  12     2333.44     2176.95     71.97 o 
   1   3  12      214.48      223.16      3.51 o 
   2   3  12      673.09      656.56      8.94 o 
   3   3  12      708.36      681.97     12.55 o 
   4   3  12      299.64      245.12      4.10 o 
   5   3  12       29.56       28.96      1.87 o 
   6   3  12       39.99       38.08      2.52 o 
   7   3  12        0.69        2.18      1.77 o 
   0   4  12     1143.74     1104.84     25.39 o 
   1   4  12      713.24      700.10     12.46 o 
   2   4  12      162.18      155.66      3.42 o 
   3   4  12      378.62      352.00      5.06 o 
   4   4  12      653.43      669.76     10.19 o 
   5   4  12       41.77       38.30      1.62 o 
   6   4  12       40.65       39.24      2.79 o 
   7   4  12       41.67       39.03      2.88 o 
   0   5  12      325.75      345.82      6.13 o 
   1   5  12      805.76      835.76     13.42 o 
   2   5  12      470.09      445.48      7.99 o 
   3   5  12       41.10       44.57      1.93 o 
   4   5  12       62.54       63.49      1.55 o 
   5   5  12       64.43       65.26      2.30 o 
   6   5  12       71.78       69.04      3.24 o 
   7   5  12        8.95        6.24      2.17 o 
   0   6  12       14.88       18.41      1.64 o 
   1   6  12       96.37       92.90      1.96 o 
   2   6  12      394.21      402.77      7.61 o 
   3   6  12      663.57      608.82     12.03 o 
   4   6  12       79.42       88.35      1.56 o 
   5   6  12       35.82       32.74      1.81 o 
   6   6  12       18.37       16.18      1.62 o 
   7   6  12        7.45        7.61      2.19 o 
   0   7  12      133.62      124.44      3.50 o 
   1   7  12      507.14      480.04      7.22 o 
   2   7  12      305.07      297.25      5.43 o 
   3   7  12      515.99      476.41      9.51 o 
   4   7  12       45.69       51.98      2.00 o 
   5   7  12       84.76       84.24      2.49 o 
   6   7  12       23.74       24.27      3.00 o 
   7   7  12        2.44        5.63      3.32 o 
   0   8  12       47.40       42.74      2.81 o 
   1   8  12       56.58       61.03      2.03 o 
   2   8  12        4.63        3.75      1.12 o 
   3   8  12      141.49      144.93      4.81 o 
   4   8  12       32.50       29.73      2.15 o 
   5   8  12       55.20       45.68      1.98 o 
   6   8  12        1.71        2.20      2.09 o 
   7   8  12       29.41       19.95      4.67 o 
   0   9  12       47.61       45.14      2.23 o 
   1   9  12      277.76      292.24      5.41 o 
   2   9  12       95.83       92.39      2.89 o 
   3   9  12       43.56       39.48      2.23 o 
   4   9  12       28.84       24.32      2.05 o 
   5   9  12       21.09       17.81      1.31 o 
   6   9  12        2.58        2.29      2.09 o 
   0  10  12     1280.05     1271.54     34.56 o 
   1  10  12      105.79       99.62      3.60 o 
   2  10  12       39.83       40.76      2.27 o 
   3  10  12      129.18      129.85      4.65 o 
   4  10  12       29.95       32.68      2.43 o 
   5  10  12       31.20       34.37      3.05 o 
   6  10  12       13.49       12.62      2.96 o 
   0  11  12      875.19      848.41     22.16 o 
   1  11  12       41.25       40.76      2.96 o 
   2  11  12      150.75      140.40      4.08 o 
   3  11  12       15.82       17.82      2.02 o 
   4  11  12       11.21        8.63      1.88 o 
   5  11  12        0.37       -0.31      1.70 o 
   6  11  12        7.59        9.49      2.71 o 
   0  12  12       48.03       49.83      4.72 o 
   1  12  12      517.16      526.57      9.24 o 
   2  12  12       39.88       26.53      2.12 o 
   3  12  12       33.31       30.98      2.62 o 
   4  12  12       10.96       11.06      2.31 o 
   5  12  12        7.92        6.95      2.44 o 
   6  12  12       31.34       28.83      3.33 o 
   0  13  12        8.11       15.01      1.91 o 
   1  13  12      184.71      173.24      4.30 o 
   2  13  12       26.38       24.21      2.24 o 
   3  13  12       20.35       21.19      2.53 o 
   4  13  12       17.73       17.67      2.58 o 
   5  13  12       10.53       12.56      2.51 o 
   0  14  12      248.70      269.91      8.04 o 
   1  14  12        7.89        6.33      1.20 o 
   2  14  12       16.76       21.65      2.48 o 
   3  14  12       10.70       11.37      2.20 o 
   4  14  12       29.37       28.54      2.85 o 
   5  14  12        5.91        7.97      2.54 o 
   0  15  12       20.04       17.44      3.08 o 
   1  15  12       10.44        6.93      1.34 o 
   2  15  12        3.95        2.26      1.76 o 
   3  15  12       27.84       29.05      3.01 o 
   4  15  12        4.44        1.80      2.32 o 
   0  16  12       64.57       59.11      3.87 o 
   1  16  12        7.87        6.69      2.12 o 
   2  16  12        0.53        1.94      1.86 o 
   3  16  12       63.25       63.96      4.48 o 
   0  17  12       18.60       18.04      4.68 o 
   1  17  12       19.71       24.71      3.74 o 
   2  17  12       59.59       67.35      4.13 o 
   0  18  12        1.24        1.58      3.75 o 
   1  18  12        4.14        2.57      2.24 o 
   1   0  13       98.04      111.67      2.26 o 
   2   0  13     1607.55     1644.46     33.95 o 
   3   0  13       95.99       88.84      3.33 o 
   4   0  13     2034.08     1981.32     54.95 o 
   5   0  13       70.76       75.87      6.25 o 
   6   0  13        3.39        5.58      2.15 o 
   7   0  13        1.79        3.92      2.63 o 
   0   1  13        8.51        5.11      0.92 o 
   1   1  13       63.52       77.90      1.66 o 
   2   1  13       36.73       47.82      1.30 o 
   3   1  13       41.66       36.08      1.40 o 
   4   1  13      112.45      109.95      2.69 o 
   5   1  13      100.99      103.78      4.42 o 
   6   1  13       95.62       96.58      4.46 o 
   7   1  13        2.26        1.25      1.73 o 
   0   2  13      249.64      230.82      5.37 o 
   1   2  13       36.29       31.02      0.94 o 
   2   2  13       97.41       97.78      1.89 o 
   3   2  13        4.92        3.16      0.71 o 
   4   2  13       46.70       56.96      1.80 o 
   5   2  13      246.46      226.89      4.84 o 
   6   2  13        1.36        3.85      1.41 o 
   7   2  13        3.75        1.70      1.61 o 
   0   3  13      329.08      340.42      5.45 o 
   1   3  13      226.86      196.86      2.52 o 
   2   3  13      848.03      881.65     12.32 o 
   3   3  13      780.80      805.77     11.03 o 
   4   3  13       68.40       52.35      2.46 o 
   5   3  13      115.66      115.29      3.31 o 
   6   3  13       49.39       47.45      2.74 o 
   7   3  13       19.83       14.71      2.40 o 
   0   4  13      198.51      194.60      6.90 o 
   1   4  13       57.12       58.75      2.39 o 
   2   4  13       37.89       39.51      1.74 o 
   3   4  13      498.73      510.59      8.57 o 
   4   4  13      641.87      628.92      9.08 o 
   5   4  13      170.81      154.82      3.68 o 
   6   4  13        2.34        1.90      1.28 o 
   7   4  13        2.99        1.88      1.83 o 
   0   5  13        2.13        1.09      0.55 o 
   1   5  13      209.04      208.09      4.09 o 
   2   5  13      319.79      299.16      5.69 o 
   3   5  13       27.78       32.50      1.80 o 
   4   5  13        9.28        9.08      1.05 o 
   5   5  13       37.86       31.77      1.44 o 
   6   5  13        7.82        7.99      1.81 o 
   7   5  13        3.00        2.11      1.57 o 
   0   6  13      290.00      319.58      4.97 o 
   1   6  13      146.62      144.29      2.88 o 
   2   6  13       59.63       60.89      2.30 o 
   3   6  13       23.08       21.18      1.70 o 
   4   6  13      303.96      291.35      6.03 o 
   5   6  13       42.42       43.91      1.70 o 
   6   6  13        4.86        5.90      1.43 o 
   7   6  13       56.63       75.60      6.52 o 
   0   7  13       11.59       10.26      1.26 o 
   1   7  13     1215.90     1223.02     21.23 o 
   2   7  13      117.45      116.98      3.04 o 
   3   7  13      180.98      184.76      4.68 o 
   4   7  13      245.17      230.73      5.98 o 
   5   7  13        4.62        2.91      0.81 o 
   6   7  13       34.56       29.75      3.03 o 
   7   7  13        9.55        8.45      3.46 o 
   0   8  13       63.61       61.07      2.49 o 
   1   8  13      416.63      402.38      7.09 o 
   2   8  13      799.01      755.25     13.29 o 
   3   8  13      557.84      545.82     11.30 o 
   4   8  13       42.10       32.49      2.39 o 
   5   8  13       43.21       43.49      1.43 o 
   6   8  13       11.96       13.95      2.36 o 
   0   9  13       24.45       24.30      1.86 o 
   1   9  13       23.47       24.18      1.60 o 
   2   9  13        4.58        5.34      1.25 o 
   3   9  13       58.49       56.56      2.76 o 
   4   9  13       15.79       17.50      1.92 o 
   5   9  13        2.85        6.61      2.45 o 
   6   9  13       43.72       47.19      4.18 o 
   0  10  13       73.31       54.14      2.71 o 
   1  10  13       79.33       86.38      3.22 o 
   2  10  13       45.75       38.04      2.13 o 
   3  10  13      229.36      224.26      6.54 o 
   4  10  13      121.74      120.81      5.43 o 
   5  10  13       60.12       64.79      3.77 o 
   6  10  13       10.29       10.00      2.51 o 
   0  11  13       14.81        9.39      1.34 o 
   1  11  13       66.53       59.83      3.29 o 
   2  11  13       18.73       16.50      1.80 o 
   3  11  13       34.49       31.69      2.51 o 
   4  11  13       56.85       66.13      3.87 o 
   5  11  13       19.87       16.74      2.72 o 
   6  11  13       24.93       27.68      3.26 o 
   0  12  13       65.37       67.36      3.60 o 
   1  12  13      470.56      448.38     10.94 o 
   2  12  13       28.55       23.72      2.11 o 
   3  12  13       15.09        9.69      2.17 o 
   4  12  13       14.66       11.44      2.20 o 
   5  12  13        3.92        8.31      2.69 o 
   0  13  13        1.82        1.11      1.12 o 
   1  13  13       27.50       22.19      3.39 o 
   2  13  13       24.21       21.33      2.16 o 
   3  13  13       15.13       15.29      2.33 o 
   4  13  13        7.09        4.61      2.29 o 
   5  13  13       14.14       18.71      3.10 o 
   0  14  13      253.80      222.43     10.97 o 
   1  14  13       40.51       44.76      1.69 o 
   2  14  13       27.50       26.55      2.74 o 
   3  14  13       11.87       11.11      2.33 o 
   4  14  13       18.95       18.39      2.67 o 
   0  15  13        1.25       -0.14      1.87 o 
   1  15  13       35.39       38.06      3.20 o 
   2  15  13      116.16      130.23      5.48 o 
   3  15  13       12.16       11.67      2.55 o 
   4  15  13        1.17        5.73      2.15 o 
   0  16  13       44.53       46.72      5.74 o 
   1  16  13       49.52       54.04      3.43 o 
   2  16  13       36.85       33.15      2.97 o 
   3  16  13       16.36       12.47      2.61 o 
   0  17  13       95.09       93.86      9.64 o 
   1  17  13       26.36       17.73      2.97 o 
   2  17  13       48.85       57.58      4.76 o 
   0   0  14      117.29      129.13      4.26 o 
   1   0  14     1641.90     1598.56     32.22 o 
   2   0  14        7.35        8.00      1.13 o 
   3   0  14        4.61        3.49      1.21 o 
   4   0  14      457.83      440.80     14.59 o 
   5   0  14       16.26       13.93      2.28 o 
   6   0  14        7.32        6.09      2.32 o 
   7   0  14        5.62        4.63      2.88 o 
   0   1  14       76.64       85.93      3.55 o 
   1   1  14       58.37       66.65      1.42 o 
   2   1  14      885.31      871.04     11.14 o 
   3   1  14      119.18      108.43      2.66 o 
   4   1  14      597.95      595.86     13.50 o 
   5   1  14       36.07       35.93      2.71 o 
   6   1  14       55.83       56.87      4.17 o 
   7   1  14       11.42       12.61      2.41 o 
   0   2  14     1798.81     1818.18     42.27 o 
   1   2  14      513.29      504.20      6.96 o 
   2   2  14     1260.55     1252.25     18.18 o 
   3   2  14       26.95       26.56      1.10 o 
   4   2  14       56.28       50.82      2.05 o 
   5   2  14       83.25       77.96      3.33 o 
   6   2  14       11.20       12.63      2.09 o 
   7   2  14        7.79        6.06      1.93 o 
   0   3  14       68.30       62.98      2.00 o 
   1   3  14       52.57       57.03      1.17 o 
   2   3  14      147.57      158.68      4.09 o 
   3   3  14      198.40      196.99      3.03 o 
   4   3  14       51.63       51.52      1.87 o 
   5   3  14       90.95       79.83      5.45 o 
   6   3  14        7.03        7.22      1.60 o 
   7   3  14       21.98       21.41      3.04 o 
   0   4  14       48.41       57.49      4.05 o 
   1   4  14      132.56      139.66      2.98 o 
   2   4  14      210.23      190.63      3.85 o 
   3   4  14      600.70      606.85     10.46 o 
   4   4  14        3.44        4.14      0.90 o 
   5   4  14       40.51       34.68      1.70 o 
   6   4  14       14.05       12.24      1.79 o 
   7   4  14       14.36       17.27      2.92 o 
   0   5  14      127.97      133.90      3.26 o 
   1   5  14      169.85      182.02      3.95 o 
   2   5  14      164.57      166.86      3.84 o 
   3   5  14       40.36       38.72      2.12 o 
   4   5  14       46.94       44.44      1.98 o 
   5   5  14       11.88        9.55      1.33 o 
   6   5  14        2.73        4.46      1.32 o 
   7   5  14       28.89       31.33      5.24 o 
   0   6  14      258.32      255.69      3.99 o 
   1   6  14      129.75      125.99      2.68 o 
   2   6  14      124.29      109.45      3.76 o 
   3   6  14      385.40      394.16      9.05 o 
   4   6  14      175.57      163.55      4.29 o 
   5   6  14       23.32       28.67      1.07 o 
   6   6  14       17.72       14.36      2.19 o 
   7   6  14       14.38       22.16      5.91 o 
   0   7  14        1.30        1.25      0.75 o 
   1   7  14      357.31      356.74      7.52 o 
   2   7  14       87.34       76.94      2.66 o 
   3   7  14       93.41       94.21      3.42 o 
   4   7  14       38.95       40.32      2.20 o 
   5   7  14       92.20       89.16      2.98 o 
   6   7  14       49.01       47.62      3.32 o 
   0   8  14        6.98        3.86      1.02 o 
   1   8  14      268.87      281.67      7.23 o 
   2   8  14       13.51       16.90      1.46 o 
   3   8  14       46.36       38.84      2.23 o 
   4   8  14        1.09        0.96      1.40 o 
   5   8  14       32.49       23.49      1.97 o 
   6   8  14       22.09       23.71      2.87 o 
   0   9  14      551.12      453.76     14.13 o 
   1   9  14      174.11      181.22      4.18 o 
   2   9  14      117.32      104.99      3.25 o 
   3   9  14       42.63       41.96      2.36 o 
   4   9  14       62.90       61.67      3.23 o 
   5   9  14       15.86       24.72      2.66 o 
   6   9  14       32.57       30.15      6.41 o 
   0  10  14      188.88      149.53      8.05 o 
   1  10  14       57.27       59.27      2.58 o 
   2  10  14      108.43      117.66      3.90 o 
   3  10  14       19.52       14.13      1.82 o 
   4  10  14       45.86       39.38      2.89 o 
   5  10  14        7.34        8.36      2.17 o 
   6  10  14       57.34       64.16      5.23 o 
   0  11  14        0.79        6.30      1.30 o 
   1  11  14        9.53        9.90      1.38 o 
   2  11  14        5.37        4.77      1.47 o 
   3  11  14       93.26       96.04      4.21 o 
   4  11  14       56.83       54.78      3.74 o 
   5  11  14       21.02       23.06      3.01 o 
   0  12  14        1.54        3.91      1.14 o 
   1  12  14       26.89       28.92      1.97 o 
   2  12  14       33.66       29.00      2.25 o 
   3  12  14        6.51        2.93      1.79 o 
   4  12  14       26.71       29.17      3.46 o 
   5  12  14        0.84        1.92      1.94 o 
   0  13  14       58.87       60.40      6.51 o 
   1  13  14       38.07       47.30      2.54 o 
   2  13  14       75.95       79.18      3.71 o 
   3  13  14        2.77        3.44      1.78 o 
   4  13  14        8.33        6.19      2.03 o 
   5  13  14        3.34        9.53      2.88 o 
   0  14  14      218.35      223.60      8.69 o 
   1  14  14        4.76        4.09      1.56 o 
   2  14  14        9.10       10.15      2.02 o 
   3  14  14       52.46       53.98      3.47 o 
   4  14  14       81.31       98.97      5.09 o 
   0  15  14        0.25        1.48      3.03 o 
   1  15  14       38.73       31.67      2.48 o 
   2  15  14       12.31       12.01      2.19 o 
   3  15  14       43.72       45.33      3.81 o 
   0  16  14       34.94       43.63      7.28 o 
   1  16  14      145.15      149.59      8.02 o 
   2  16  14        7.32        6.85      2.11 o 
   0  17  14       66.29       61.22      7.41 o 
   1  17  14        1.08        4.12      2.97 o 
   1   0  15      309.98      312.40      6.36 o 
   2   0  15      385.13      384.41      7.95 o 
   3   0  15      191.04      190.50      5.85 o 
   4   0  15        1.48        1.88      1.43 o 
   5   0  15       32.34       41.73      3.51 o 
   6   0  15      183.04      187.96      8.20 o 
   7   0  15        0.11       -0.73      2.35 o 
   0   1  15       13.66       14.06      2.92 o 
   1   1  15      474.16      491.86      6.64 o 
   2   1  15      182.37      194.03      2.96 o 
   3   1  15       55.77       67.27      2.38 o 
   4   1  15       30.37       25.85      1.40 o 
   5   1  15      145.62      137.63      4.07 o 
   6   1  15       46.05       49.48      3.33 o 
   7   1  15        5.79        5.92      1.92 o 
   0   2  15       72.16       69.07      2.13 o 
   1   2  15       26.52       24.84      1.10 o 
   2   2  15     1313.92     1330.10     21.60 o 
   3   2  15      138.86      136.49      4.37 o 
   4   2  15       10.70        9.94      1.28 o 
   5   2  15      142.41      137.47      3.57 o 
   6   2  15       27.38       28.12      2.71 o 
   7   2  15       11.20       10.12      2.58 o 
   0   3  15      452.99      391.79      7.86 o 
   1   3  15      517.63      523.14      6.82 o 
   2   3  15       88.00       83.53      2.46 o 
   3   3  15      466.52      454.03      6.47 o 
   4   3  15      137.94      114.64      4.06 o 
   5   3  15      363.25      362.15      7.71 o 
   6   3  15       12.19        9.79      2.04 o 
   7   3  15       27.88       28.16      4.27 o 
   0   4  15       13.41        7.63      2.48 o 
   1   4  15      276.20      277.15      4.97 o 
   2   4  15       84.19       94.48      2.54 o 
   3   4  15      335.03      330.49      6.80 o 
   4   4  15       62.69       56.16      2.05 o 
   5   4  15        9.69       11.24      1.26 o 
   6   4  15       45.83       46.64      4.59 o 
   7   4  15       27.94       34.69      4.65 o 
   0   5  15      100.50      107.51      3.23 o 
   1   5  15      333.89      353.45      6.26 o 
   2   5  15      356.63      354.20      6.78 o 
   3   5  15      101.68      112.52      4.26 o 
   4   5  15      166.36      188.95      5.08 o 
   5   5  15        2.45        2.26      1.35 o 
   6   5  15        2.70        5.21      3.22 o 
   0   6  15      754.09      701.39     19.02 o 
   1   6  15       18.47       16.54      1.25 o 
   2   6  15       65.22       61.98      2.45 o 
   3   6  15      111.51      102.65      3.49 o 
   4   6  15        3.59        6.02      1.54 o 
   5   6  15       45.90       41.73      2.85 o 
   6   6  15       21.74       23.37      3.41 o 
   0   7  15      191.11      162.08      6.07 o 
   1   7  15      358.98      350.59      5.92 o 
   2   7  15       63.66       59.18      2.71 o 
   3   7  15       20.31       18.77      1.66 o 
   4   7  15       16.77       11.18      1.75 o 
   5   7  15       22.31       21.58      2.28 o 
   6   7  15       28.52       36.09      4.14 o 
   0   8  15        5.98        2.14      1.78 o 
   1   8  15       35.79       39.80      1.60 o 
   2   8  15       43.89       48.25      2.19 o 
   3   8  15       82.17       78.88      3.32 o 
   4   8  15       18.38       21.57      2.09 o 
   5   8  15        5.87        4.94      1.55 o 
   6   8  15       27.41       28.99      5.50 o 
   0   9  15       20.23        8.49      2.34 o 
   1   9  15        0.08        3.05      0.88 o 
   2   9  15       97.08       90.03      3.36 o 
   3   9  15       74.17       77.02      3.12 o 
   4   9  15       35.03       30.92      2.58 o 
   5   9  15        1.48        1.91      1.58 o 
   6   9  15        9.21        6.99      2.48 o 
   0  10  15      146.91      171.42      8.45 o 
   1  10  15       11.76       10.38      1.38 o 
   2  10  15       58.84       54.70      2.60 o 
   3  10  15      119.07      119.98      4.68 o 
   4  10  15        0.27        0.98      1.67 o 
   5  10  15        0.04        0.20      1.84 o 
   0  11  15       45.51       56.20      6.72 o 
   1  11  15      104.99       97.78      3.15 o 
   2  11  15       24.95       24.68      2.00 o 
   3  11  15       32.44       30.96      2.55 o 
   4  11  15       20.58       21.74      2.79 o 
   5  11  15        6.26        7.02      2.19 o 
   0  12  15        2.06       -1.04      1.73 o 
   1  12  15       22.85       27.82      1.96 o 
   2  12  15       18.25       19.55      2.26 o 
   3  12  15        1.53        1.13      1.59 o 
   4  12  15        0.11       -1.54      1.95 o 
   5  12  15      118.22      124.36      6.72 o 
   0  13  15        2.45        0.43      2.84 o 
   1  13  15        2.61        1.46      1.39 o 
   2  13  15       37.73       32.93      3.37 o 
   3  13  15       29.38       33.44      3.29 o 
   4  13  15       10.74        8.84      2.21 o 
   0  14  15       23.64       26.72      4.33 o 
   1  14  15       37.27       34.03      3.63 o 
   2  14  15       25.98       28.29      3.38 o 
   3  14  15       16.64       15.96      2.73 o 
   4  14  15       81.63       83.03      6.39 o 
   0  15  15       15.32       16.42      4.90 o 
   1  15  15       30.95       29.19      3.83 o 
   2  15  15       10.81        9.54      2.20 o 
   3  15  15       24.68       26.76      2.97 o 
   0  16  15        8.70        3.57      4.80 o 
   1  16  15        6.50        7.56      2.75 o 
   2  16  15        2.46        4.61      2.76 o 
   0   0  16        1.13        2.50      1.31 o 
   1   0  16        0.27        0.96      1.04 o 
   2   0  16      160.21      157.17      5.71 o 
   3   0  16      124.31      123.33      5.70 o 
   4   0  16       12.03        9.53      2.26 o 
   5   0  16       32.61       35.72      2.47 o 
   6   0  16       30.80       20.09      2.98 o 
   7   0  16       27.74       20.53      4.10 o 
   0   1  16      243.36      257.14      5.45 o 
   1   1  16      408.19      395.98      6.49 o 
   2   1  16      737.93      714.74     10.72 o 
   3   1  16      132.94      131.26      3.46 o 
   4   1  16      124.84      133.61      3.36 o 
   5   1  16       51.10       60.50      2.39 o 
   6   1  16       10.70       11.08      1.88 o 
   7   1  16       49.41       39.21      3.46 o 
   0   2  16      140.43      172.37      4.19 o 
   1   2  16      404.96      418.33      6.70 o 
   2   2  16      132.45      131.11      4.05 o 
   3   2  16       87.47       76.39      3.51 o 
   4   2  16       71.19       75.02      2.67 o 
   5   2  16       39.53       38.26      2.20 o 
   6   2  16       31.07       26.90      2.37 o 
   0   3  16      354.21      338.95     13.27 o 
   1   3  16      827.71      874.52     13.32 o 
   2   3  16      224.64      233.72      4.68 o 
   3   3  16       97.98      100.32      3.40 o 
   4   3  16       24.66       22.35      1.32 o 
   5   3  16        8.05        8.25      1.15 o 
   6   3  16        8.45        7.28      2.60 o 
   0   4  16      176.60      178.77     16.31 o 
   1   4  16       94.44       96.36      2.66 o 
   2   4  16      249.60      262.14      8.68 o 
   3   4  16       62.49       63.42      2.45 o 
   4   4  16       19.40       17.92      1.92 o 
   5   4  16       63.12       54.79      1.92 o 
   6   4  16       48.98       45.56      4.85 o 
   0   5  16      151.17      142.84      2.42 o 
   1   5  16      598.17      595.53      9.77 o 
   2   5  16      130.65      119.48      3.16 o 
   3   5  16      319.04      305.85      6.46 o 
   4   5  16       16.76       15.88      1.65 o 
   5   5  16        3.73        6.74      1.53 o 
   6   5  16       18.07       13.71      3.60 o 
   0   6  16      140.90       99.91      5.97 o 
   1   6  16      110.80      114.05      2.58 o 
   2   6  16       67.85       77.71      2.91 o 
   3   6  16       34.77       39.89      2.74 o 
   4   6  16      154.53      158.61      5.43 o 
   5   6  16        6.48        4.77      1.44 o 
   6   6  16        2.51       -0.36      2.83 o 
   0   7  16       84.19       69.35      4.13 o 
   1   7  16      171.25      176.30      3.87 o 
   2   7  16       97.42       93.98      3.22 o 
   3   7  16       17.38       14.59      1.48 o 
   4   7  16       35.81       37.89      2.41 o 
   5   7  16       42.18       43.38      2.42 o 
   6   7  16        8.34        9.90      2.95 o 
   0   8  16        0.41        3.23      2.14 o 
   1   8  16       72.15       66.38      2.38 o 
   2   8  16      132.52      122.47      3.39 o 
   3   8  16       16.88       17.79      1.75 o 
   4   8  16        9.69        6.20      1.63 o 
   5   8  16       25.59       29.90      2.24 o 
   6   8  16        0.24        5.42      3.26 o 
   0   9  16       45.32       52.34      4.46 o 
   1   9  16       54.93       62.54      3.16 o 
   2   9  16       37.21       35.72      2.48 o 
   3   9  16       35.50       38.86      2.42 o 
   4   9  16      134.03      151.84      5.25 o 
   5   9  16       27.91       29.25      2.38 o 
   0  10  16        6.86        5.50      2.69 o 
   1  10  16        8.30        4.68      1.10 o 
   2  10  16        0.94        1.14      1.14 o 
   3  10  16       99.05       97.49      3.86 o 
   4  10  16        9.81        9.87      2.15 o 
   5  10  16        9.77        9.69      1.91 o 
   0  11  16      132.50      143.59      8.26 o 
   1  11  16       14.18       13.01      2.15 o 
   2  11  16       87.67       91.71      3.40 o 
   3  11  16       97.87       92.53      4.27 o 
   4  11  16       31.57       30.56      3.09 o 
   5  11  16       10.37       11.17      2.66 o 
   0  12  16       19.32       18.23      3.69 o 
   1  12  16       95.51      103.50      3.74 o 
   2  12  16       18.77       19.07      2.29 o 
   3  12  16        1.98       -0.31      1.70 o 
   4  12  16       24.09       26.54      2.98 o 
   0  13  16        4.64        2.38      3.27 o 
   1  13  16       12.21       17.16      2.90 o 
   2  13  16       60.56       69.28      3.66 o 
   3  13  16       24.42       24.64      3.43 o 
   4  13  16       50.05       54.10      4.34 o 
   0  14  16       27.53       25.57      4.54 o 
   1  14  16       22.04       21.49      3.16 o 
   2  14  16       21.22       23.05      2.56 o 
   3  14  16        0.90        0.79      1.95 o 
   0  15  16       24.46       23.28      4.72 o 
   1  15  16        2.09       -1.36      2.55 o 
   2  15  16       27.10       31.59      3.90 o 
   0  16  16        5.28        6.68      4.28 o 
   1   0  17     1255.85     1302.93     35.66 o 
   2   0  17      287.16      319.82      8.11 o 
   3   0  17      113.08      108.68      5.52 o 
   4   0  17       17.21       17.66      2.19 o 
   5   0  17      119.74      124.95      4.62 o 
   6   0  17       13.44       12.33      2.42 o 
   0   1  17      240.64      250.04      5.87 o 
   1   1  17      541.41      541.54      8.26 o 
   2   1  17       54.13       49.70      1.63 o 
   3   1  17      121.84      122.52      2.79 o 
   4   1  17       49.35       52.08      2.85 o 
   5   1  17       12.09        9.46      1.69 o 
   6   1  17        3.54        4.00      1.61 o 
   0   2  17      276.32      285.95      6.87 o 
   1   2  17      798.47      820.91     13.24 o 
   2   2  17      994.02      982.26     16.74 o 
   3   2  17      236.82      240.24      4.60 o 
   4   2  17       46.79       44.25      2.86 o 
   5   2  17        7.50        5.15      1.09 o 
   6   2  17       20.76       24.85      3.28 o 
   0   3  17       11.17       15.35      2.08 o 
   1   3  17      169.01      161.63      2.53 o 
   2   3  17      536.95      512.26     10.51 o 
   3   3  17       26.06       28.81      1.81 o 
   4   3  17       63.73       55.56      4.06 o 
   5   3  17       38.44       29.74      3.15 o 
   6   3  17       10.91        6.40      2.62 o 
   0   4  17      119.44      113.24      4.91 o 
   1   4  17      491.21      476.44      9.14 o 
   2   4  17      264.00      251.93      5.73 o 
   3   4  17       72.21       77.55      2.87 o 
   4   4  17       18.68       17.50      2.02 o 
   5   4  17        0.51        0.66      1.68 o 
   6   4  17        7.30        3.33      2.65 o 
   0   5  17       55.17       49.03      1.55 o 
   1   5  17      477.37      449.98      8.64 o 
   2   5  17      282.05      279.31      5.74 o 
   3   5  17        0.21       -0.34      1.11 o 
   4   5  17       36.02       34.58      2.27 o 
   5   5  17        0.28        0.45      1.61 o 
   6   5  17       30.74       27.44      4.85 o 
   0   6  17        0.03        1.40      1.87 o 
   1   6  17      172.60      166.98      3.57 o 
   2   6  17      181.42      171.12      4.33 o 
   3   6  17       41.85       38.76      2.25 o 
   4   6  17       27.58       25.66      2.49 o 
   5   6  17       35.18       33.45      3.04 o 
   6   6  17        3.48        6.13      2.80 o 
   0   7  17      211.83      242.96      8.98 o 
   1   7  17       57.29       62.77      2.57 o 
   2   7  17      276.48      262.58      5.72 o 
   3   7  17       60.55       61.86      4.03 o 
   4   7  17      122.18      126.72      4.79 o 
   5   7  17       18.02       20.37      2.20 o 
   0   8  17       88.60      102.69      6.04 o 
   1   8  17       36.59       41.72      2.34 o 
   2   8  17       55.73       61.26      2.54 o 
   3   8  17       41.34       38.98      2.73 o 
   4   8  17        3.19        5.20      1.59 o 
   5   8  17       34.31       27.44      2.55 o 
   0   9  17      309.71      313.91     11.76 o 
   1   9  17       16.20       10.41      1.75 o 
   2   9  17       13.58       12.84      1.85 o 
   3   9  17       30.97       25.03      2.43 o 
   4   9  17       22.07       24.00      2.51 o 
   5   9  17        6.42        6.94      1.89 o 
   0  10  17       87.91       83.57      6.79 o 
   1  10  17       19.88       14.73      1.57 o 
   2  10  17       11.22       10.71      1.54 o 
   3  10  17      123.53      135.92      4.93 o 
   4  10  17       39.57       35.81      3.02 o 
   5  10  17       19.38       21.50      2.44 o 
   0  11  17       53.21       53.78      6.93 o 
   1  11  17      104.31      100.98      4.67 o 
   2  11  17      169.02      195.81      6.38 o 
   3  11  17       17.93       19.86      2.55 o 
   4  11  17        4.33        5.02      2.09 o 
   0  12  17        2.50        3.67      3.57 o 
   1  12  17       25.49       25.89      3.11 o 
   2  12  17       33.28       29.24      2.55 o 
   3  12  17      138.01      149.15      7.71 o 
   4  12  17        3.89        1.41      2.07 o 
   0  13  17        2.64        1.19      3.08 o 
   1  13  17       15.41       16.87      2.91 o 
   2  13  17        0.75        1.20      1.89 o 
   3  13  17        1.80        4.66      2.50 o 
   0  14  17       14.39        7.16      3.84 o 
   1  14  17       23.08       27.84      3.87 o 
   2  14  17       20.22       18.86      4.17 o 
   0  15  17       93.77       99.45     11.36 o 
   1  15  17        2.04        4.93      2.87 o 
   0   0  18       16.24       16.93      2.62 o 
   1   0  18       57.37       61.21      2.82 o 
   2   0  18      219.06      220.08      5.47 o 
   3   0  18      377.11      373.10     10.90 o 
   4   0  18        5.50        5.03      1.89 o 
   5   0  18        1.14        1.96      1.72 o 
   6   0  18       96.15       91.40     11.50 o 
   0   1  18     1023.13     1012.69     22.02 o 
   1   1  18      356.77      378.92      7.37 o 
   2   1  18      198.64      213.45      6.13 o 
   3   1  18      202.62      219.66      4.29 o 
   4   1  18        3.91        5.90      1.23 o 
   5   1  18       18.63       16.79      1.56 o 
   6   1  18        4.49        4.67      2.28 o 
   0   2  18       87.89       81.51      2.63 o 
   1   2  18       44.20       42.64      1.60 o 
   2   2  18      998.55     1029.70     18.02 o 
   3   2  18       23.18       24.00      1.72 o 
   4   2  18       51.63       59.39      2.55 o 
   5   2  18       27.97       29.76      2.65 o 
   6   2  18        2.13        3.58      2.75 o 
   0   3  18       73.35       74.02      5.57 o 
   1   3  18      614.69      586.89      9.09 o 
   2   3  18       63.05       69.58      2.47 o 
   3   3  18       52.32       51.83      2.31 o 
   4   3  18        9.63        9.38      2.56 o 
   5   3  18       23.40       23.75      2.48 o 
   6   3  18       39.78       40.47      5.43 o 
   0   4  18      257.63      278.19     14.16 o 
   1   4  18      229.40      214.47      5.86 o 
   2   4  18       11.87       14.59      1.63 o 
   3   4  18       49.40       41.52      2.52 o 
   4   4  18       19.30       16.71      2.26 o 
   5   4  18       46.44       40.10      3.68 o 
   6   4  18       14.02       10.94      3.53 o 
   0   5  18      135.01      119.08      5.70 o 
   1   5  18      186.85      201.25      4.33 o 
   2   5  18       64.90       59.46      3.00 o 
   3   5  18       73.68       79.36      3.09 o 
   4   5  18       12.54        9.64      1.77 o 
   5   5  18        5.84        4.79      1.67 o 
   0   6  18      638.57      639.58     17.89 o 
   1   6  18       63.95       68.43      2.60 o 
   2   6  18      298.21      288.98      6.89 o 
   3   6  18      134.69      131.93      4.66 o 
   4   6  18      153.39      159.59      4.92 o 
   5   6  18        0.14        0.08      1.60 o 
   0   7  18      128.91      136.52      7.05 o 
   1   7  18      176.08      163.18      4.61 o 
   2   7  18       10.41        7.13      1.36 o 
   3   7  18       25.57       27.51      2.09 o 
   4   7  18       13.92       15.02      2.11 o 
   5   7  18        7.76        5.40      1.61 o 
   0   8  18      117.81      113.35      7.42 o 
   1   8  18       73.09       73.57      3.42 o 
   2   8  18        0.97        1.72      1.25 o 
   3   8  18       54.37       46.53      2.53 o 
   4   8  18        7.02        8.33      1.66 o 
   5   8  18       16.18       14.57      2.17 o 
   0   9  18       22.19       21.41      3.33 o 
   1   9  18       35.66       32.65      2.14 o 
   2   9  18       15.13       16.06      1.86 o 
   3   9  18        1.34        1.43      1.58 o 
   4   9  18       29.48       30.55      2.69 o 
   5   9  18        6.96        4.89      2.27 o 
   0  10  18       23.35       22.40      4.54 o 
   1  10  18       31.39       38.42      2.43 o 
   2  10  18       12.94       14.71      1.81 o 
   3  10  18       11.75       14.44      2.04 o 
   4  10  18      110.94      119.73      5.28 o 
   0  11  18       61.02       68.18      6.23 o 
   1  11  18        8.12       10.00      2.54 o 
   2  11  18       14.29       16.53      2.48 o 
   3  11  18       34.07       33.39      3.43 o 
   4  11  18        8.74        8.61      2.37 o 
   0  12  18       12.87       22.87      4.86 o 
   1  12  18       10.32       11.66      3.00 o 
   2  12  18       28.59       32.89      4.82 o 
   3  12  18       57.00       62.25      3.84 o 
   0  13  18       14.62       21.49      6.23 o 
   1  13  18       71.15       87.89      6.35 o 
   2  13  18       57.01       65.29      4.90 o 
   0  14  18       44.69       39.63      6.05 o 
   1  14  18       14.81       20.37      4.10 o 
   1   0  19      118.21      107.82      3.58 o 
   2   0  19      215.60      202.56      5.22 o 
   3   0  19      138.64      143.75      6.79 o 
   4   0  19        8.47        5.88      2.85 o 
   5   0  19        3.36        1.79      2.91 o 
   0   1  19       30.86       32.18      3.08 o 
   1   1  19      605.64      631.07      9.86 o 
   2   1  19      251.96      244.58      4.93 o 
   3   1  19      151.93      159.02      4.06 o 
   4   1  19       22.49       21.36      2.68 o 
   5   1  19       14.28       10.70      2.04 o 
   0   2  19       85.35       95.20      3.55 o 
   1   2  19       48.89       50.64      2.56 o 
   2   2  19      410.94      409.45     11.10 o 
   3   2  19       90.31       75.15      4.70 o 
   4   2  19       50.78       57.43      3.74 o 
   5   2  19       18.15       16.94      2.89 o 
   0   3  19      346.84      359.97     15.26 o 
   1   3  19       29.10       32.97      3.77 o 
   2   3  19      285.78      274.18      7.00 o 
   3   3  19       51.43       56.14      3.04 o 
   4   3  19       30.60       31.94      2.32 o 
   5   3  19       20.12       17.93      2.78 o 
   0   4  19      106.02       70.64     26.37 o 
   1   4  19       39.34       35.84      1.96 o 
   2   4  19       15.23       18.15      2.01 o 
   3   4  19      174.72      189.41      5.97 o 
   4   4  19       11.25        7.62      1.63 o 
   5   4  19       22.60       20.62      2.65 o 
   0   5  19        4.63        1.86      1.19 o 
   1   5  19      105.05       94.36      2.79 o 
   2   5  19        2.02        0.84      1.21 o 
   3   5  19       70.17       66.16      2.98 o 
   4   5  19       22.14       24.80      2.57 o 
   5   5  19       26.74       24.59      2.72 o 
   0   6  19       87.44       91.12      4.96 o 
   1   6  19       20.98       16.40      1.48 o 
   2   6  19       51.45       64.49      3.15 o 
   3   6  19        6.44        6.88      1.51 o 
   4   6  19       10.12       11.03      2.25 o 
   5   6  19        4.93        5.80      3.19 o 
   0   7  19       34.37       32.65      3.62 o 
   1   7  19       26.56       20.99      2.80 o 
   2   7  19       41.37       47.37      2.40 o 
   3   7  19       40.35       36.05      2.39 o 
   4   7  19       47.96       41.91      3.33 o 
   5   7  19        0.25       -2.15      3.11 o 
   0   8  19       75.79       82.55      5.82 o 
   1   8  19       21.68       17.18      1.56 o 
   2   8  19        0.02       -2.05      1.37 o 
   3   8  19        8.96        8.12      1.70 o 
   4   8  19       17.39       19.79      2.25 o 
   0   9  19        0.01       -1.18      2.46 o 
   1   9  19       89.13      105.87      5.16 o 
   2   9  19       41.91       42.35      3.91 o 
   3   9  19       93.36       92.48      4.48 o 
   4   9  19       25.91       28.48      2.64 o 
   0  10  19       38.14       29.18      4.52 o 
   1  10  19        4.33        3.23      1.95 o 
   2  10  19        0.58        0.81      1.37 o 
   3  10  19       21.93       27.79      2.64 o 
   4  10  19       14.12       12.82      2.31 o 
   0  11  19       10.97       11.88      5.24 o 
   1  11  19       22.68       20.16      3.11 o 
   2  11  19       33.26       36.63      3.99 o 
   3  11  19       24.52       21.26      2.84 o 
   0  12  19       29.31       29.93      5.02 o 
   1  12  19       38.27       36.85      4.07 o 
   2  12  19       16.11       18.15      3.18 o 
   0  13  19        4.38        3.02      3.33 o 
   1  13  19       13.41       12.15      2.94 o 
   0   0  20        1.17       -2.10      1.95 o 
   1   0  20       36.19       36.54      2.39 o 
   2   0  20       13.17       17.50      1.73 o 
   3   0  20       18.43       17.66      2.50 o 
   4   0  20      125.54      129.09     16.16 o 
   5   0  20       11.93        8.49      4.71 o 
   0   1  20       35.11       33.70      2.07 o 
   1   1  20        7.31        6.95      1.03 o 
   2   1  20        4.09        1.98      1.01 o 
   3   1  20       32.55       30.58      1.90 o 
   4   1  20       84.63       87.83      3.95 o 
   5   1  20        1.56        0.59      1.83 o 
   0   2  20        1.64        1.29      1.22 o 
   1   2  20        3.37        2.35      0.77 o 
   2   2  20      156.31      145.98      4.20 o 
   3   2  20       67.82       75.65      5.64 o 
   4   2  20       41.59       40.81      2.71 o 
   5   2  20       22.16       25.53      2.98 o 
   0   3  20        5.43        5.30      1.36 o 
   1   3  20       95.44       94.59      2.49 o 
   2   3  20       76.30       85.81      5.91 o 
   3   3  20       44.14       39.53      3.21 o 
   4   3  20       54.58       60.73      3.54 o 
   5   3  20        2.87        4.24      2.04 o 
   0   4  20       37.01       36.75      1.74 o 
   1   4  20       28.47       25.27      1.98 o 
   2   4  20       11.18       11.10      1.75 o 
   3   4  20      259.11      257.88      7.55 o 
   4   4  20       40.24       37.08      3.24 o 
   5   4  20       34.44       28.05      3.65 o 
   0   5  20      105.63       98.69      7.55 o 
   1   5  20        6.69        5.90      1.39 o 
   2   5  20       60.22       64.02      4.26 o 
   3   5  20      102.97      119.99      5.04 o 
   4   5  20       22.47       24.15      2.78 o 
   5   5  20       20.17       19.70      3.71 o 
   0   6  20        0.06        1.98      2.20 o 
   1   6  20       35.86       28.56      2.91 o 
   2   6  20      189.71      198.70      5.85 o 
   3   6  20       93.66       91.17      6.75 o 
   4   6  20       13.76       15.63      2.43 o 
   0   7  20        0.55        3.99      2.35 o 
   1   7  20       15.35       14.81      1.36 o 
   2   7  20       28.47       26.73      1.91 o 
   3   7  20       19.25       13.71      1.90 o 
   4   7  20        7.41        6.55      1.91 o 
   0   8  20        4.95        6.14      2.57 o 
   1   8  20        1.16        1.49      1.63 o 
   2   8  20       89.51       89.63      3.99 o 
   3   8  20       11.55       10.51      1.75 o 
   4   8  20       26.42       21.80      2.46 o 
   0   9  20       37.71       42.31      4.54 o 
   1   9  20        9.16       11.96      2.62 o 
   2   9  20       48.57       55.07      4.09 o 
   3   9  20       16.57       15.61      2.07 o 
   0  10  20        0.40        2.14      2.97 o 
   1  10  20       51.09       55.84      4.20 o 
   2  10  20       32.80       38.19      3.55 o 
   3  10  20      138.09      149.07      5.63 o 
   0  11  20       71.27       66.76      8.75 o 
   1  11  20       39.21       44.34      4.16 o 
   2  11  20       53.47       60.27      4.77 o 
   0  12  20        1.90        3.67      3.60 o 
   1  12  20        3.14        6.16      3.00 o 
   1   0  21        5.81        2.11      1.57 o 
   2   0  21       11.63       16.54      2.26 o 
   3   0  21       63.25       54.10      7.52 o 
   4   0  21        7.87        9.43      4.74 o 
   5   0  21        6.79        6.84      4.96 o 
   0   1  21       88.64       97.09      6.47 o 
   1   1  21       17.96       18.26      1.46 o 
   2   1  21       21.85       18.62      1.61 o 
   3   1  21       20.86       22.52      2.35 o 
   4   1  21       83.04       85.74     13.33 o 
   0   2  21       83.07       89.41      5.51 o 
   1   2  21       37.22       37.47      3.37 o 
   2   2  21      139.18      147.99      4.67 o 
   3   2  21       55.17       63.40      3.51 o 
   4   2  21       80.99       82.25      4.32 o 
   0   3  21        0.11        0.85      1.59 o 
   1   3  21       42.28       40.43      2.36 o 
   2   3  21       70.93       79.69      3.70 o 
   3   3  21       50.37       53.35      3.92 o 
   4   3  21       40.04       48.01      4.41 o 
   0   4  21       34.71       34.11      2.23 o 
   1   4  21      170.86      194.41      5.81 o 
   2   4  21       35.60       40.12      2.49 o 
   3   4  21       35.61       30.50      2.72 o 
   4   4  21       21.76       21.47      2.86 o 
   0   5  21        8.14       11.70      3.28 o 
   1   5  21       98.86      104.53      3.41 o 
   2   5  21        2.27        1.59      1.54 o 
   3   5  21      101.51      112.15      6.87 o 
   4   5  21       38.54       40.84      3.10 o 
   0   6  21       24.28       22.20      3.61 o 
   1   6  21       41.10       49.00      3.51 o 
   2   6  21       33.09       33.21      2.54 o 
   3   6  21        9.73        8.02      2.01 o 
   4   6  21        3.73        6.93      2.01 o 
   0   7  21       58.32       74.68      5.25 o 
   1   7  21       82.18       90.28      4.09 o 
   2   7  21       39.38       39.63      2.33 o 
   3   7  21       70.74       72.63      3.63 o 
   0   8  21       23.37       24.43      4.06 o 
   1   8  21       11.58       16.42      2.52 o 
   2   8  21       20.50       22.25      2.69 o 
   3   8  21       17.18       13.47      2.31 o 
   0   9  21        5.16        7.71      2.81 o 
   1   9  21       32.40       36.05      3.32 o 
   2   9  21       47.04       57.04      4.05 o 
   3   9  21       12.02       14.11      2.70 o 
   0  10  21       17.60       19.48      5.03 o 
   1  10  21       25.63       29.78      3.37 o 
   2  10  21       10.28       12.65      2.71 o 
   0  11  21        1.78        8.06      4.27 o 
   1  11  21        8.85        7.18      2.86 o 
   0   0  22       61.09       68.73     11.42 o 
   1   0  22        2.95        5.41      1.66 o 
   2   0  22        0.01        0.81      1.66 o 
   3   0  22       14.71       12.25      4.01 o 
   4   0  22       17.93       15.86      5.28 o 
   0   1  22       23.52       38.58      5.54 o 
   1   1  22       82.16       86.60      3.14 o 
   2   1  22       42.54       42.33      2.98 o 
   3   1  22       89.71       96.97      6.15 o 
   4   1  22       82.24       92.23      8.74 o 
   0   2  22       22.36       23.91      4.93 o 
   1   2  22        2.05        4.25      1.61 o 
   2   2  22       14.43       15.21      1.97 o 
   3   2  22       12.07       12.78      2.06 o 
   4   2  22       36.44       35.25      4.10 o 
   0   3  22        1.94       -0.83      2.19 o 
   1   3  22       38.26       49.93      4.49 o 
   2   3  22        6.27        7.91      1.83 o 
   3   3  22        2.66        2.90      2.09 o 
   4   3  22       63.97       70.67      5.21 o 
   0   4  22        0.51       -0.12      2.28 o 
   1   4  22        5.69        6.60      1.98 o 
   2   4  22       53.49       62.36      3.43 o 
   3   4  22      124.80      129.05      5.73 o 
   4   4  22       50.82       45.73      3.27 o 
   0   5  22       10.37       12.82      3.42 o 
   1   5  22       19.50       21.13      2.76 o 
   2   5  22       55.63       61.86      3.57 o 
   3   5  22       93.00      106.83      4.83 o 
   0   6  22       15.05       11.55      3.23 o 
   1   6  22       67.34       72.02      6.57 o 
   2   6  22       68.21       76.51      6.08 o 
   3   6  22        7.58        6.18      1.92 o 
   0   7  22       90.20      102.69      7.32 o 
   1   7  22        4.01        2.98      2.27 o 
   2   7  22       29.05       30.25      3.17 o 
   3   7  22       29.29       29.40      2.68 o 
   0   8  22        0.09       -0.73      2.85 o 
   1   8  22       22.51       24.73      2.65 o 
   2   8  22      139.44      165.64      8.16 o 
   0   9  22        6.74        5.62      3.18 o 
   1   9  22       14.73       12.31      2.70 o 
   0  10  22        1.46       -3.67      3.54 o 
   1   0  23       29.44       32.48      3.37 o 
   2   0  23        1.71        3.14      3.86 o 
   3   0  23        2.92        3.09      3.87 o 
   0   1  23        0.00       -1.10      1.93 o 
   1   1  23       14.24       12.02      1.98 o 
   2   1  23       11.75       12.95      2.64 o 
   3   1  23        4.35        6.15      2.85 o 
   0   2  23       25.56       24.55      4.66 o 
   1   2  23        2.31        4.14      1.74 o 
   2   2  23        0.93        2.36      1.59 o 
   3   2  23       13.15        9.87      2.67 o 
   0   3  23        8.27        8.65      3.36 o 
   1   3  23       37.46       41.57      3.29 o 
   2   3  23       53.96       58.19      3.75 o 
   3   3  23       16.24       14.52      2.52 o 
   0   4  23        5.79        6.64      3.17 o 
   1   4  23        4.46        4.69      2.74 o 
   2   4  23       31.99       31.49      3.25 o 
   3   4  23       65.26       76.48      6.38 o 
   0   5  23        5.78       10.16      4.07 o 
   1   5  23       27.67       30.23      3.57 o 
   2   5  23       11.50       10.88      2.49 o 
   0   6  23       27.05       35.09      4.68 o 
   1   6  23       24.99       33.86      3.27 o 
   2   6  23       12.20        9.15      2.60 o 
   0   7  23       38.34       34.89      6.00 o 
   1   7  23        0.40        1.22      2.23 o 
   2   7  23       11.12       14.50      2.91 o 
   0   8  23        3.96        3.62      3.30 o 
   1   8  23       58.93       53.88      4.33 o 
   0   0  24       24.41       21.58      3.98 o 
   1   0  24        0.02        1.63      2.56 o 
   2   0  24       98.36      109.28      8.26 o 
   0   1  24        3.97        2.83      3.54 o 
   1   1  24       16.91       15.85      2.67 o 
   2   1  24       33.75       30.53      3.35 o 
   0   2  24       38.29       30.52      6.18 o 
   1   2  24        2.87        2.78      1.97 o 
   2   2  24        2.15        0.85      2.31 o 
   0   3  24        0.18       -0.66      3.72 o 
   1   3  24       20.57       21.36      3.51 o 
   2   3  24       16.38       16.14      2.67 o 
   0   4  24        3.13        3.99      5.57 o 
   1   4  24       15.94       13.16      3.18 o 
   2   4  24       17.52       16.10      2.86 o 
   0   5  24        3.73        3.62      3.94 o 
   1   5  24       36.86       34.25      3.67 o 
   0   6  24       48.03       45.03      6.33 o 
   0   1  25        5.00        7.11      4.12 o 
   0   2  25       96.64      108.67     11.17 o 
                                                 
